# Supplementary material for: Nutritional Supplementation Is a Necessary Complement to Dietary Counseling among Tuberculosis and Tuberculosis-HIV Patients
Source: PLoS One. 2015 Aug 27;10(8):e0134785. doi: 10.1371/journal.pone.0134785 (PMC4551799; doi:10.1371/journal.pone.0134785)
Supplement: S1 Dataset — (ZIP) [file pone.0134785.s001.zip]

Archive with 2 entries (2 files):
- Describe_data.txt
- Datatoplos_nutritionfollowup.csv
