# Supplementary material for: Nutritional Supplementation Is a Necessary Complement to Dietary Counseling among Tuberculosis and Tuberculosis-HIV Patients
Source: PLoS One. 2015 Aug 27;10(8):e0134785. doi: 10.1371/journal.pone.0134785 (PMC4551799; doi:10.1371/journal.pone.0134785)
Supplement: S1 Dataset — (ZIP) [file pone.0134785.s001.zip › Describe_data.txt]

$table
    Variable       Class           Description                                  
1   "data"         "Date"          "DATE OF VISIT"                          
2   "pato"         "character"     "DESEASE"                                        
5   "prof"         "character"     "OCCUPTION"                                  
6   "nasc"         "Date"          "DATE OF BIRTH"                         
7   "sexo"         "factor"        "SEX"                                       
8   "idade"        "integer"       "AGE"                                      
9   "escola"       "integer"       "YEARS OF STUDY"                               
10  "renda"        "numeric"       "MONTHLY INCOME"                               
11  "v11"          "numeric"       "WEIGHT"                                                                 
13  "v13"          "integer"       "HEIGHT"                                                                                                                                         
22  "v16"          "numeric"       "Arm circumference"                    
23  "v17"          "integer"       "FOLD SKIN triceps"                    
24  "v18"          "numeric"       "MUSCLE CIRCUMFERENCE ARM"           
25  "v19"          "numeric"       "BODY MASS INDEX"                                                   
30  "v31"          "factor"        "SMOKING"                                                    
33  "v34"          "factor"        "Alcoholism"                                     
59  "v51"          "numeric"       "ALBUMIN"                                   
60  "v52"          "numeric"       "TRANSFERRIN"                               
61  "v53"          "numeric"       "HEMOGLOBIN"                                                                                   
68  "v55"          "numeric"       "Serum selenium"                             
69  "v56"          "numeric"       "Serum zinc"                               
70  "v57"          "numeric"       "GOBULIN"                                   
71  "v58"          "numeric"       "Serum IRON"                               
72  "v59"          "numeric"       "TOTAL CAPACITY OF IRON CONNECTION"                                
74  "v511"         "numeric"       "Serum vitamin E"                          
75  "v512"         "numeric"       "Serum vitamin A"                          
76  "v6z"          "factor"        "Clinical form of tuberculosis"                                                                                             
105 "DCT_cat"      "factor"        "TSF TRIAGE"                         
106 "CMB_cat"      "factor"        "MAC TRIAGE"                          
107 "CB_cat"       "factor"        "ARM CIRCUNFERENCE TRIAGE"                                                   
109 "Hg_cat"       "factor"        "HEMOGLOBIN TRIAGE"                  
110 "anemia"       "factor"        "Anemia"                                                      
112 "Alb_cat"      "factor"        "ALBUMIN TRIAGE"                     
113 "PTN"          "numeric"       "PTN TRIAGE"                           
114 "PTN_cat"      "factor"        "PTN TOTAL TRIAGE"                    
115 "TIBC_cat"     "factor"        "TIBC TRIAGE"                         
116 "Fe_cat"       "factor"        "TOTAL IRON TRIAGE"                  
117 "TFerr_cat"    "factor"        "TRANSFERRIN TRIAGE"                 
118 "Zin_cat"      "factor"        "ZINC TRIAGE"                        
119 "Se_cat"       "factor"        "SELENIUM TRIAGE"                      
120 "Ret_cat"      "factor"        "RETINOL TRIAGE"                      
121 "Toco_cat"     "factor"        "TOCOFEROL TRIAGE"                    
122 "Nutri_PTN"    "factor"        "PTN, VISCERAL E SOM�TIC"          
123 "Nutri_mNut"   "factor"        "MICRONUTRIENTES"                
124 "Nutri_ener"   "factor"        "ENERGETIC"                        
125 "Nutri_global" "factor"        "GLOBAL NUTRITIONAL"                            
126 "Nutri"        "factor"        "NUTRICIONAL STATE"                         

$header
[1] " (subset) (subset) \n No. of observations =  183 \n"

attr(,"class")
[1] "des"    "matrix"
