# Supplementary material for: Nutritional Supplementation Is a Necessary Complement to Dietary Counseling among Tuberculosis and Tuberculosis-HIV Patients
Source: PLoS One. 2015 Aug 27;10(8):e0134785. doi: 10.1371/journal.pone.0134785 (PMC4551799; doi:10.1371/journal.pone.0134785)
Supplement: S1 Dataset — (ZIP) [file pone.0134785.s001.zip › Datatoplos_nutritionfollowup.csv]

	data	pato	prof	nasc	sexo	idade	escola	renda	v11	v13	v16	v17	v18	v19	v31	v34	v51	v52	v53	v53b	v55	v56	v57	v58	v59	v511	v512	v6z	DCT_cat	CMB_cat	CB_cat	Hg_cat	anemia	Alb_cat	PTN	PTN_cat	TIBC_cat	Fe_cat	TFerr_cat	Zin_cat	Se_cat	Ret_cat	Toco_cat	Nutri_PTN	Nutri_mNut	Nutri_ener	Nutri_global	Nutri
1	08/12/2010	TB (REINICIO PROJ - ABANDONO TB)25188	ZELADOR	30/08/1981	Masculino	29	4	520	58,4	162	25	7	22,8	22,25	Sim	Sim	4,2	189,8	16	43,9	50,2	121,2	NA	101	291	7	0,57	Pulmonar	Abaixo	Abaixo	Abaixo	Normal	Normal	Normal	NA	Sem informação	Normal	Normal	Abaixo	Normal	Abaixo	Abaixo	Normal	Mal nutrido	Mal nutrido	Mal nutrido	Mal nutrido	Mal nutrido
2	30/09/2010	TB (HIV NEGATIVO)	COMERCIANTE	31/03/1965	Masculino	46	1	1000	44,5	170	22	4	20,7	15,4	Ex tabagismo	Sim	2,4	137	13,4	40,2	NA	NA	NA	88	225	NA	NA	NA	Abaixo	Abaixo	Abaixo	Abaixo	Anemia	Abaixo	NA	Sem informação	Abaixo	Normal	Abaixo	Sem informação	Sem informação	Sem informação	Sem informação	Mal nutrido	Sem informação	Mal nutrido	Mal nutrido	Mal nutrido
7	12/11/2009	TB + HIV - NEGA DEMAIS	DO LAR	24/02/1973	Feminino	37	12	1300	52,4	166	23,3	13	19	19,02	Nao	Nao	2	NA	6,2	20,5	56	77	5,2	NA	NA	10	0,28	Pulmonar	Abaixo	Abaixo	Abaixo	Abaixo	Anemia grave	Abaixo	7,2	Normal	Sem informação	Sem informação	Sem informação	Normal	Abaixo	Abaixo	Normal	Mal nutrido	Mal nutrido	Mal nutrido	Mal nutrido	Mal nutrido
3	03/12/2009	TB + HIV - NEGA DEMAIS	DO LAR	24/02/1973	Feminino	37	12	1300	53,5	166	24,5	12	20,7	19,4	Nao	Nao	2,7	NA	9,9	33,2	52,3	54,5	NA	NA	NA	7	0,19	Pulmonar	Abaixo	Abaixo	Abaixo	Abaixo	Anemia	Abaixo	NA	Sem informação	Sem informação	Sem informação	Sem informação	Abaixo	Abaixo	Abaixo	Normal	Mal nutrido	Mal nutrido	Mal nutrido	Mal nutrido	Mal nutrido
4	18/02/2010	TB + HIV - NEGA DEMAIS	DO LAR	24/02/1973	Feminino	37	12	1300	58,4	166	26	15	21,3	21,2	Nao	Nao	3,3	NA	10,6	33	70	71,4	6,9	24	NA	7,6	0,46	Pulmonar	Abaixo	Normal	Abaixo	Abaixo	Anemia	Abaixo	10,2	Acima	Sem informação	Abaixo	Sem informação	Normal	Abaixo	Abaixo	Normal	Mal nutrido	Mal nutrido	Mal nutrido	Mal nutrido	Mal nutrido
6	13/04/2010	TB + HIV - NEGA DEMAIS	DO LAR	24/02/1973	Feminino	37	12	1300	55	166	26	11	22,5	19,9	Nao	Nao	2,3	NA	8,7	25,7	70	NA	5,6	49	168	NA	NA	Pulmonar	Abaixo	Normal	Abaixo	Abaixo	Anemia	Abaixo	7,9	Normal	Abaixo	Abaixo	Sem informação	Sem informação	Abaixo	Sem informação	Sem informação	Mal nutrido	Mal nutrido	Mal nutrido	Mal nutrido	Mal nutrido
5	07/06/2010	TB + HIV - NEGA DEMAIS	DO LAR	24/02/1973	Feminino	37	12	1300	52,9	166	23,8	11	20,2	19,7	Nao	Nao	2,7	NA	NA	29,7	72	61,3	5,3	58	NA	8	0,31	Pulmonar	Abaixo	Abaixo	Abaixo	Sem informação	Sem informação	Abaixo	8	Normal	Sem informação	Normal	Sem informação	Abaixo	Normal	Abaixo	Normal	Mal nutrido	Mal nutrido	Mal nutrido	Mal nutrido	Mal nutrido
8	07/01/2010	HIV E TB	AGENTE AMBIENTAL	30/08/1974	Masculino	35	5	1640	52,6	172	23	6	21,1	17,78	Nao	Ex etilismo	3	108	12,1	36,3	42	112,8	NA	53	189	12,3	0,37	NA	Abaixo	Abaixo	Abaixo	Abaixo	Anemia	Abaixo	NA	Sem informação	Abaixo	Normal	Abaixo	Normal	Abaixo	Abaixo	Normal	Mal nutrido	Mal nutrido	Mal nutrido	Mal nutrido	Mal nutrido
11	29/07/2010	TB HIV	MOTORISTA	12/09/1952	Masculino	58	11	720	61,1	165	27	7	24,8	22,44	Sim	Sim	2,9	109	11	31,8	35	111,5	4,4	29	190	8	0,33	Pulmonar	Abaixo	Normal	Abaixo	Abaixo	Anemia	Abaixo	7,3	Normal	Abaixo	Abaixo	Abaixo	Normal	Abaixo	Abaixo	Normal	Mal nutrido	Mal nutrido	Mal nutrido	Mal nutrido	Mal nutrido
10	20/09/2010	TB HIV	MOTORISTA	12/09/1952	Masculino	58	11	720	60	165	26	9	23,2	22	Sim	Sim	3,4	165	12,7	37,3	119	NA	3,7	119	260	NA	NA	Pulmonar	Abaixo	Normal	Abaixo	Abaixo	Anemia	Abaixo	7,1	Normal	Normal	Normal	Abaixo	Sem informação	Acima	Sem informação	Sem informação	Mal nutrido	Sem informação	Mal nutrido	Mal nutrido	Mal nutrido
9	25/10/2010	TB HIV	MOTORISTA	12/09/1952	Masculino	58	11	720	60,9	165	28	10	24,9	22,4	Sim	Sim	3,6	153,8	12,6	35,7	35	83	3,9	92	246	8	0,5	Pulmonar	Abaixo	Normal	Abaixo	Abaixo	Anemia	Normal	7,5	Normal	Abaixo	Normal	Abaixo	Normal	Abaixo	Abaixo	Normal	Mal nutrido	Mal nutrido	Mal nutrido	Mal nutrido	Mal nutrido
12	08/07/2010	TB CUTANEO (HIV NEGATIVO)	AUXILIAR DE LIMPEZA	11/03/1956	Feminino	54	4	0	98,3	165	39	29	29,9	36,11	Nao	Nao	3,3	196,2	12,3	36,9	57,6	94,1	4,3	72	299	10	0,71	Extrapulmonar	Acima	Acima	Normal	Normal	Normal	Abaixo	7,6	Normal	Normal	Normal	Abaixo	Normal	Abaixo	Normal	Normal	Mal nutrido	Mal nutrido	Nutrido	Nutrido	Mal nutrido
13	20/06/2011	HIV+TB (GLANDULAR)	PINTOR	04/10/1974	Masculino	37	3	0	52,8	164	24	6	22,1	19,63	Sim	Ex etilismo	NA	NA	NA	NA	70	75,6	NA	NA	NA	1,4	0,2	Extrapulmonar	Abaixo	Abaixo	Abaixo	Sem informação	Sem informação	Sem informação	NA	Sem informação	Sem informação	Sem informação	Sem informação	Normal	Abaixo	Abaixo	Abaixo	Mal nutrido	Mal nutrido	Mal nutrido	Mal nutrido	Mal nutrido
183	04/10/2010	NA	NA	NA	NA	NA	NA	NA	51,8	NA	22	5	20,4	20,2	NA	NA	NA	NA	NA	NA	NA	NA	NA	NA	NA	NA	NA	NA	NA	NA	Sem informação	Sem informação	Sem informação	Sem informação	NA	Sem informação	Sem informação	Sem informação	Sem informação	Sem informação	Sem informação	Sem informação	Sem informação	Sem informação	Sem informação	Sem informação	Sem informação	Sem informação
14	10/06/2010	TB + HIV	PEDREIRO	05/12/1966	Masculino	44	3	0	67,4	173	26	5	24,4	22,52	Nao	Ex etilismo	3,3	173	11,2	37,6	90	66,6	4,7	NA	270	7	0,15	NA	Abaixo	Normal	Abaixo	Abaixo	Anemia	Abaixo	8	Normal	Normal	Sem informação	Abaixo	Abaixo	Acima	Abaixo	Normal	Mal nutrido	Mal nutrido	Mal nutrido	Mal nutrido	Mal nutrido
15	15/07/2010	TB E HIV	DO LAR	10/08/1979	Feminino	31	4	0	64,9	178	26	9	23,2	20,48	Nao	Nao	3,7	176,2	12,1	35,8	42,5	82,5	NA	24	274	6	0,34	NA	Abaixo	Normal	Abaixo	Normal	Normal	Normal	NA	Sem informação	Normal	Abaixo	Abaixo	Normal	Abaixo	Abaixo	Normal	Mal nutrido	Mal nutrido	Mal nutrido	Mal nutrido	Mal nutrido
16	05/08/2010	TB E HIV	DO LAR	10/08/1979	Feminino	31	4	0	62,9	178	27	8	24,3	19,8	Nao	Nao	3,7	155	12,5	35,8	74	68,3	3,5	45	248	8	0,49	NA	Abaixo	Normal	Abaixo	Normal	Normal	Normal	7,2	Normal	Abaixo	Abaixo	Abaixo	Abaixo	Normal	Abaixo	Normal	Mal nutrido	Mal nutrido	Mal nutrido	Mal nutrido	Mal nutrido
19	16/08/2010	TB E HIV	DO LAR	10/08/1979	Feminino	31	4	0	61,4	178	26	10	22,9	19,4	Nao	Nao	4,1	173	13,3	39,5	78	79	3,6	60	270	11	0,53	NA	Abaixo	Normal	Abaixo	Normal	Normal	Normal	7,7	Normal	Normal	Normal	Abaixo	Normal	Normal	Abaixo	Normal	Mal nutrido	Mal nutrido	Mal nutrido	Mal nutrido	Mal nutrido
17	18/10/2010	TB E HIV	DO LAR	10/08/1979	Feminino	31	4	0	60,4	178	26	15	21,3	19	Nao	Nao	3,5	122,6	11,9	34,5	72	123,6	3,3	50	207	7	0,42	NA	Abaixo	Normal	Abaixo	Abaixo	Anemia	Abaixo	6,8	Normal	Abaixo	Abaixo	Abaixo	Normal	Normal	Abaixo	Normal	Mal nutrido	Mal nutrido	Mal nutrido	Mal nutrido	Mal nutrido
18	22/11/2010	TB E HIV	DO LAR	10/08/1979	Feminino	31	4	0	60	178	25	14	20,6	18,9	Nao	Nao	3,8	171,4	12,2	36,8	166	97,6	3,2	59	268	12	0,56	NA	Abaixo	Abaixo	Abaixo	Normal	Normal	Normal	7	Normal	Normal	Normal	Abaixo	Normal	Acima	Abaixo	Normal	Mal nutrido	Mal nutrido	Mal nutrido	Mal nutrido	Mal nutrido
24	23/12/2008	HIV + TB	DO LAR	13/03/1950	Feminino	59	4	9	62	170	29	17	23,7	21,45	Nao	Nao	3,4	109	11,6	34,5	NA	126,4	5,5	78	190	7	0,42	NA	Normal	Normal	Normal	Abaixo	Anemia	Abaixo	8,9	Acima	Abaixo	Normal	Abaixo	Normal	Sem informação	Abaixo	Normal	Mal nutrido	Mal nutrido	Nutrido	Nutrido	Mal nutrido
22	13/01/2009	HIV + TB	DO LAR	13/03/1950	Feminino	59	4	9	62,5	170	26,5	25	18,6	21,6	Nao	Nao	3,6	86,6	12,4	37,1	NA	NA	4,6	101	162	NA	NA	NA	Acima	Abaixo	Abaixo	Normal	Normal	Normal	8,2	Acima	Abaixo	Normal	Abaixo	Sem informação	Sem informação	Sem informação	Sem informação	Mal nutrido	Sem informação	Nutrido	Nutrido	Mal nutrido
23	10/02/2009	HIV + TB	DO LAR	13/03/1950	Feminino	59	4	9	61,7	170	27	14	22,6	21,3	Nao	Nao	3,6	86,6	10,9	30,5	NA	126,4	4,6	101	162	9	0,49	NA	Abaixo	Normal	Abaixo	Abaixo	Anemia	Normal	8,2	Acima	Abaixo	Normal	Abaixo	Normal	Sem informação	Abaixo	Normal	Mal nutrido	Mal nutrido	Mal nutrido	Mal nutrido	Mal nutrido
20	10/03/2009	HIV + TB	DO LAR	13/03/1950	Feminino	59	4	9	63,5	170	28	14	23,6	21,9	Nao	Nao	NA	NA	10,5	30,5	NA	119,7	NA	NA	NA	6	0,54	NA	Abaixo	Normal	Abaixo	Abaixo	Anemia	Sem informação	NA	Sem informação	Sem informação	Sem informação	Sem informação	Normal	Sem informação	Abaixo	Normal	Mal nutrido	Mal nutrido	Mal nutrido	Mal nutrido	Mal nutrido
21	14/04/2009	HIV + TB	DO LAR	13/03/1950	Feminino	59	4	9	64,5	170	28	17	28,7	22,3	Nao	Nao	4,2	134,6	10,8	30,2	55	111,3	4,2	111	222	NA	NA	NA	Normal	Acima	Abaixo	Abaixo	Anemia	Normal	8,4	Acima	Abaixo	Normal	Abaixo	Normal	Abaixo	Sem informação	Sem informação	Mal nutrido	Mal nutrido	Nutrido	Nutrido	Mal nutrido
25	28/07/2009	HIV + TB	DO LAR	13/03/1950	Feminino	59	4	9	69,2	170	29	17	23,7	23,9	Nao	Nao	4,1	137	11,3	32,5	71,5	111,6	4,1	81	225	9	0,57	NA	Normal	Normal	Normal	Abaixo	Anemia	Normal	8,2	Acima	Abaixo	Normal	Abaixo	Normal	Normal	Abaixo	Normal	Mal nutrido	Mal nutrido	Nutrido	Nutrido	Mal nutrido
26	23/12/2008	TB + SIDA	DO LAR	28/02/1961	Feminino	48	0	800	67	161	30	22	23,1	25,85	Nao	Nao	4	167,4	11,5	34,8	NA	116,14	5,5	36	263	1	0,58	Disseminada	Acima	Normal	Normal	Abaixo	Anemia	Normal	9,5	Acima	Normal	Abaixo	Abaixo	Normal	Sem informação	Abaixo	Abaixo	Mal nutrido	Mal nutrido	Nutrido	Nutrido	Mal nutrido
27	03/02/2010	TB + HIV	SEGURANÇA	23/04/1983	Masculino	27	1	0	46,6	172	19,5	5	17,9	15,75	Nao	Nao	1,9	NA	9,2	NA	NA	68,85	5,1	NA	NA	9	0,18	Pulmonar	Abaixo	Abaixo	Abaixo	Abaixo	Anemia	Abaixo	7	Normal	Sem informação	Sem informação	Sem informação	Abaixo	Sem informação	Abaixo	Normal	Mal nutrido	Mal nutrido	Mal nutrido	Mal nutrido	Mal nutrido
28	17/02/2010	TB + HIV	SEGURANÇA	23/04/1983	Masculino	27	1	0	46,5	172	19,5	5	17,9	15,7	Nao	Nao	NA	NA	NA	NA	76,8	55,55	NA	NA	NA	9	0,14	Pulmonar	Abaixo	Abaixo	Abaixo	Sem informação	Sem informação	Sem informação	NA	Sem informação	Sem informação	Sem informação	Sem informação	Abaixo	Normal	Abaixo	Normal	Mal nutrido	Mal nutrido	Mal nutrido	Mal nutrido	Mal nutrido
29	10/02/2009	TB E HIV	PADEIRO	13/12/1961	Masculino	47	4	800	53,3	164	25	11	21,5	19,82	Nao	Ex etilismo	1,9	97,8	8,6	27,5	76,1	60,79	6,8	31	176	15	0,32	NA	Abaixo	Abaixo	Abaixo	Abaixo	Anemia	Abaixo	8,7	Acima	Abaixo	Abaixo	Abaixo	Abaixo	Normal	Abaixo	Normal	Mal nutrido	Mal nutrido	Mal nutrido	Mal nutrido	Mal nutrido
30	03/03/2009	TB E HIV	PADEIRO	13/12/1961	Masculino	47	4	800	53,5	164	25,5	12	21,7	15,5	Nao	Ex etilismo	2,4	230,6	8,4	24,4	76,1	607,9	8,2	80	342	13	0,32	NA	Normal	Abaixo	Abaixo	Abaixo	Anemia	Abaixo	10,6	Acima	Normal	Normal	Normal	Normal	Normal	Abaixo	Normal	Mal nutrido	Mal nutrido	Mal nutrido	Mal nutrido	Mal nutrido
32	03/02/2009	TB + HIV	DO LAR	16/06/1981	Feminino	28	7	800	42,5	142	24	16	19	21,08	Sim	Sim	3,1	133	11,5	NA	NA	73,3	NA	67	220	8	0,14	Pulmonar	Normal	Abaixo	Abaixo	Abaixo	Anemia	Abaixo	NA	Sem informação	Abaixo	Normal	Abaixo	Normal	Sem informação	Abaixo	Normal	Mal nutrido	Mal nutrido	Nutrido	Sem informação	Mal nutrido
33	17/02/2009	TB + HIV	DO LAR	16/06/1981	Feminino	28	7	800	42,3	142	25	23	17,8	20,9	Sim	Sim	3,1	133	11,1	34,2	86,2	80,22	NA	14	220	10	0,32	Pulmonar	Acima	Abaixo	Abaixo	Abaixo	Anemia	Abaixo	NA	Sem informação	Abaixo	Abaixo	Abaixo	Normal	Normal	Abaixo	Normal	Mal nutrido	Mal nutrido	Nutrido	Sem informação	Mal nutrido
31	16/04/2009	TB + HIV	DO LAR	16/06/1981	Feminino	28	7	800	43,6	142	24	27	15,5	21,6	Sim	Sim	3,3	123,4	11,6	35	58,8	62,9	4,3	31	208	NA	NA	Pulmonar	Acima	Abaixo	Abaixo	Abaixo	Anemia	Abaixo	7,6	Normal	Abaixo	Abaixo	Abaixo	Abaixo	Abaixo	Sem informação	Sem informação	Mal nutrido	Mal nutrido	Nutrido	Nutrido	Mal nutrido
34	30/11/2009	TB + HIV	PINTOR	11/04/1966	Masculino	44	9	1600	50,8	165	23	7	20,8	18,66	Nao	Nao	2,3	69,8	11,4	35,8	NA	NA	6	64	141	NA	NA	NA	Abaixo	Abaixo	Abaixo	Abaixo	Anemia	Abaixo	8,3	Acima	Abaixo	Normal	Abaixo	Sem informação	Sem informação	Sem informação	Sem informação	Mal nutrido	Sem informação	Mal nutrido	Mal nutrido	Mal nutrido
36	12/04/2010	TB + HIV	PINTOR	11/04/1966	Masculino	44	9	1600	64,8	165	31	19	25	23,8	Nao	Nao	3,9	NA	14,4	40	NA	NA	5,9	NA	322,1	NA	NA	NA	Acima	Normal	Normal	Normal	Normal	Normal	9,8	Acima	Normal	Sem informação	Sem informação	Sem informação	Sem informação	Sem informação	Sem informação	Sem informação	Sem informação	Nutrido	Nutrido	Sem informação
35	17/05/2010	TB + HIV	PINTOR	11/04/1966	Masculino	44	9	1600	66,2	165	32	20	25,7	24,3	Nao	Nao	3,9	NA	15,8	41,4	112	89,9	NA	NA	308	9	0,42	NA	Acima	Normal	Normal	Normal	Normal	Normal	NA	Sem informação	Normal	Sem informação	Sem informação	Normal	Acima	Abaixo	Normal	Sem informação	Mal nutrido	Nutrido	Sem informação	Mal nutrido
37	30/11/2009	HIV E TB	COPEIRO	31/05/1971	Masculino	39	4	0	44,4	162	21,2	4	19,9	16,92	Nao	Nao	3,4	143,4	10,5	34	NA	NA	8,2	NA	233	NA	NA	Disseminada	Abaixo	Abaixo	Abaixo	Abaixo	Anemia	Abaixo	11,6	Acima	Abaixo	Sem informação	Abaixo	Sem informação	Sem informação	Sem informação	Sem informação	Mal nutrido	Sem informação	Mal nutrido	Mal nutrido	Mal nutrido
39	31/05/2010	HIV E TB	COPEIRO	31/05/1971	Masculino	39	4	0	46,2	162	25	5	23,3	17,6	Nao	Nao	3,5	189,8	12,5	39,1	36	103,3	6	95	291	9	0,23	Disseminada	Abaixo	Normal	Abaixo	Abaixo	Anemia	Abaixo	9,5	Acima	Normal	Normal	Abaixo	Normal	Abaixo	Abaixo	Normal	Mal nutrido	Mal nutrido	Mal nutrido	Mal nutrido	Mal nutrido
38	02/08/2010	HIV E TB	COPEIRO	31/05/1971	Masculino	39	4	0	46,8	162	24	5	22,4	17,8	Nao	Nao	3,8	161	11,7	34,1	86	75,5	4,6	157	255	8	0,24	Disseminada	Abaixo	Abaixo	Abaixo	Abaixo	Anemia	Normal	8,4	Acima	Normal	Normal	Abaixo	Normal	Normal	Abaixo	Normal	Mal nutrido	Mal nutrido	Mal nutrido	Mal nutrido	Mal nutrido
40	03/12/2009	TB GANGLIONAR + HIV	ELETRICISTA	21/12/1960	Masculino	49	5	1600	47,8	166	22	6	20,1	17,35	Sim	Sim	2,8	NA	10,1	30,6	50,2	72,6	5,7	NA	NA	14	0,18	Extrapulmonar	Abaixo	Abaixo	Abaixo	Abaixo	Anemia	Abaixo	8,5	Acima	Sem informação	Sem informação	Sem informação	Normal	Abaixo	Abaixo	Normal	Mal nutrido	Mal nutrido	Mal nutrido	Mal nutrido	Mal nutrido
41	11/03/2010	TB GANGLIONAR + HIV	ELETRICISTA	21/12/1960	Masculino	49	5	1600	55	166	18	12	14,2	20	Sim	Sim	3,7	138,6	15,5	45,6	NA	NA	4,1	78	227	NA	NA	Extrapulmonar	Normal	Abaixo	Abaixo	Normal	Normal	Normal	7,8	Normal	Abaixo	Normal	Abaixo	Sem informação	Sem informação	Sem informação	Sem informação	Mal nutrido	Sem informação	Nutrido	Nutrido	Mal nutrido
42	10/06/2010	TB GANGLIONAR + HIV	ELETRICISTA	21/12/1960	Masculino	49	5	1600	60,4	166	26	9	23,2	21,7	Sim	Sim	3,6	158,6	14,4	43,3	107	88,3	3,5	NA	252	9	0,98	Extrapulmonar	Abaixo	Normal	Abaixo	Normal	Normal	Normal	7,1	Normal	Normal	Sem informação	Abaixo	Normal	Acima	Normal	Normal	Mal nutrido	Sem informação	Mal nutrido	Mal nutrido	Mal nutrido
43	10/12/2009	HIV + TB	ELETRICISTA	04/08/1960	Masculino	49	8	2400	51,6	170	20	11	16,5	17,85	Ex tabagismo	Ex etilismo	3,7	NA	9	29,1	77,2	79,4	8,7	NA	NA	4	0,6	Pulmonar	Abaixo	Abaixo	Abaixo	Abaixo	Anemia	Normal	12,4	Acima	Sem informação	Sem informação	Sem informação	Normal	Normal	Abaixo	Abaixo	Mal nutrido	Mal nutrido	Mal nutrido	Mal nutrido	Mal nutrido
44	17/12/2009	HIV E TB	ENGARREGADO	11/12/1968	Masculino	41	4	1240	50,6	175	26	5	24,4	16,52	Ex tabagismo	Ex etilismo	2,2	105	8,1	26,8	NA	NA	9,5	48	185	NA	NA	NA	Abaixo	Normal	Abaixo	Abaixo	Anemia	Abaixo	11,7	Acima	Abaixo	Abaixo	Abaixo	Sem informação	Sem informação	Sem informação	Sem informação	Mal nutrido	Mal nutrido	Mal nutrido	Mal nutrido	Mal nutrido
45	05/04/2010	HIV E TB	ENGARREGADO	11/12/1968	Masculino	41	4	1240	55	175	29	10	20,8	17,9	Ex tabagismo	Ex etilismo	2,8	126,6	8,2	25,3	NA	NA	8,6	22	121	NA	NA	NA	Abaixo	Abaixo	Abaixo	Abaixo	Anemia	Abaixo	11,4	Acima	Abaixo	Abaixo	Abaixo	Sem informação	Sem informação	Sem informação	Sem informação	Mal nutrido	Mal nutrido	Mal nutrido	Mal nutrido	Mal nutrido
46	07/06/2010	HIV E TB	ENGARREGADO	11/12/1968	Masculino	41	4	1240	62,7	175	25	15	23,2	20,4	Ex tabagismo	Ex etilismo	3,3	137	10,9	31,9	91	64,4	6	105	225	12	0,65	NA	Acima	Normal	Abaixo	Abaixo	Anemia	Abaixo	9,3	Acima	Abaixo	Normal	Abaixo	Abaixo	Acima	Abaixo	Normal	Mal nutrido	Mal nutrido	Nutrido	Nutrido	Mal nutrido
48	28/01/2010	TB + HIV	ZELADOR	03/08/1981	Masculino	28	4	520	53,9	162	23	15	18,3	20,54	Sim	Sim	4,1	NA	14,6	44	50,2	121,2	3,8	78	NA	7	0,57	NA	Acima	Abaixo	Abaixo	Normal	Normal	Normal	7,9	Normal	Sem informação	Normal	Sem informação	Normal	Abaixo	Abaixo	Normal	Mal nutrido	Mal nutrido	Nutrido	Nutrido	Mal nutrido
47	21/02/2010	TB + HIV	ZELADOR	03/08/1981	Masculino	28	4	520	51,4	162	23	11	19,5	19,6	Sim	Sim	4	NA	14,3	40,8	56,7	97,3	NA	NA	NA	9,8	0,69	NA	Abaixo	Abaixo	Abaixo	Normal	Normal	Normal	NA	Sem informação	Sem informação	Sem informação	Sem informação	Normal	Abaixo	Abaixo	Normal	Mal nutrido	Mal nutrido	Mal nutrido	Mal nutrido	Mal nutrido
49	27/05/2010	TB + HIV	ZELADOR	03/08/1981	Masculino	28	4	520	62,2	162	25	15	20,2	23,7	Sim	Sim	4	NA	14,3	40,8	89	125,8	NA	NA	NA	NA	NA	NA	Acima	Abaixo	Abaixo	Normal	Normal	Normal	NA	Sem informação	Sem informação	Sem informação	Sem informação	Normal	Normal	Sem informação	Sem informação	Mal nutrido	Sem informação	Nutrido	Sem informação	Mal nutrido
50	11/02/2010	TB (HIV NEGATIVO)	AUXILIAR DE DEPARTAMENTO PESSOAL	08/11/1974	Feminino	35	11	0	52	167	23	15	18,3	18,65	Nao	Nao	3,7	207	13,9	40,5	58	92,5	NA	81	313	12,5	0,52	Pulmonar	Abaixo	Abaixo	Abaixo	Normal	Normal	Normal	NA	Sem informação	Normal	Normal	Abaixo	Normal	Abaixo	Abaixo	Normal	Mal nutrido	Mal nutrido	Mal nutrido	Mal nutrido	Mal nutrido
51	04/03/2010	TB GANGLIONAR (HIV NEGATIVO)	ATENDENTE	26/12/1964	Feminino	45	4	1600	57,9	165	23	20	16,7	21,27	Nao	Nao	NA	NA	13,6	NA	66,2	79,2	NA	NA	NA	17,8	0,64	Extrapulmonar	Acima	Abaixo	Abaixo	Normal	Normal	Sem informação	NA	Sem informação	Sem informação	Sem informação	Sem informação	Normal	Abaixo	Abaixo	Normal	Mal nutrido	Mal nutrido	Nutrido	Sem informação	Mal nutrido
52	19/04/2010	HIV TB	MOTORISTA	25/12/1965	Masculino	44	8	1440	72	173	28	15	23,2	24,06	Nao	Ex etilismo	3,5	NA	13,4	40,7	95	NA	4,7	NA	NA	NA	NA	Extrapulmonar	Acima	Normal	Abaixo	Abaixo	Anemia	Abaixo	8,2	Acima	Sem informação	Sem informação	Sem informação	Sem informação	Acima	Sem informação	Sem informação	Mal nutrido	Sem informação	Nutrido	Nutrido	Mal nutrido
55	27/05/2010	HIV TB	MOTORISTA	25/12/1965	Masculino	44	8	1440	70,7	173	28	10	24,8	23,6	Nao	Ex etilismo	3,6	197,8	13,8	41	NA	NA	4,2	34	301	NA	NA	Extrapulmonar	Abaixo	Normal	Abaixo	Abaixo	Anemia	Normal	7,8	Normal	Normal	Abaixo	Abaixo	Sem informação	Sem informação	Sem informação	Sem informação	Mal nutrido	Mal nutrido	Mal nutrido	Mal nutrido	Mal nutrido
54	0210-08-10	HIV TB	MOTORISTA	25/12/1965	Masculino	44	8	1440	72,8	173	28	16	23	24,3	Nao	Ex etilismo	3,8	225,8	14,7	44,1	70	78,6	4,9	91	336	9	0,66	Extrapulmonar	Acima	Abaixo	Abaixo	Normal	Normal	Normal	8,7	Acima	Normal	Normal	Normal	Normal	Abaixo	Abaixo	Normal	Mal nutrido	Mal nutrido	Nutrido	Nutrido	Mal nutrido
53	23/11/2010	HIV TB	MOTORISTA	25/12/1965	Masculino	44	8	1440	61,8	173	26	9	23,2	20,6	Nao	Ex etilismo	2,9	NA	13,7	38,3	43	88,8	6	NA	250	11	0,77	Extrapulmonar	Abaixo	Normal	Abaixo	Abaixo	Anemia	Abaixo	8,9	Acima	Abaixo	Sem informação	Sem informação	Normal	Abaixo	Normal	Normal	Mal nutrido	Mal nutrido	Mal nutrido	Mal nutrido	Mal nutrido
56	08/04/2010	TB (HIV NEGATIVO)	AJUDANTE DE OBRA	16/07/1981	Masculino	29	4	800	56,7	175	25	5	23,4	18,51	Sim	Sim	3,4	157	11,5	33,9	47	69,5	4,7	10	250	8	0,27	NA	Abaixo	Normal	Abaixo	Abaixo	Anemia	Abaixo	8,1	Acima	Abaixo	Abaixo	Abaixo	Abaixo	Abaixo	Abaixo	Normal	Mal nutrido	Mal nutrido	Mal nutrido	Mal nutrido	Mal nutrido
58	13/05/2010	TB (HIV NEGATIVO)	DO LAR	12/10/1987	Feminino	23	7	620	44,6	160	20	6	18,1	17,42	Sim	Nao	2,9	77,8	12,5	38,2	37	95,9	4,2	14	151	5	0,66	NA	Abaixo	Abaixo	Abaixo	Normal	Normal	Abaixo	7,1	Normal	Abaixo	Abaixo	Abaixo	Normal	Abaixo	Abaixo	Normal	Mal nutrido	Mal nutrido	Mal nutrido	Mal nutrido	Mal nutrido
57	13/06/2010	TB (HIV NEGATIVO)	DO LAR	12/10/1987	Feminino	23	7	620	54,9	160	24	10	20,9	21,4	Sim	Nao	3,6	193	12,1	37,6	92	NA	3,5	58	295	NA	NA	NA	Abaixo	Abaixo	Abaixo	Normal	Normal	Normal	7,1	Normal	Normal	Normal	Abaixo	Sem informação	Acima	Sem informação	Sem informação	Mal nutrido	Sem informação	Mal nutrido	Mal nutrido	Mal nutrido
59	10/11/2011	TB (HIV NEGATIVO)	DO LAR	12/10/1987	Feminino	23	7	620	54,7	160	26	11	26	21,3	Sim	Nao	3,8	133	13,2	39,6	44	117,7	NA	22	220	10	0,47	NA	Abaixo	Acima	Abaixo	Normal	Normal	Normal	NA	Sem informação	Abaixo	Abaixo	Abaixo	Normal	Abaixo	Abaixo	Normal	Mal nutrido	Mal nutrido	Mal nutrido	Mal nutrido	Mal nutrido
62	13/05/2010	TB (HIV NEGATIVO)	DESEMPREGADA	20/06/1988	Feminino	22	6	620	44,9	167	19	7	16,8	16,1	Nao	Nao	3,1	NA	9,7	31,2	86	65	3,4	NA	NA	9	0,1	Extrapulmonar	Abaixo	Abaixo	Abaixo	Abaixo	Anemia	Abaixo	6,5	Normal	Sem informação	Sem informação	Sem informação	Abaixo	Normal	Abaixo	Normal	Mal nutrido	Mal nutrido	Mal nutrido	Mal nutrido	Mal nutrido
60	21/09/2010	TB (HIV NEGATIVO)	DESEMPREGADA	20/06/1988	Feminino	22	6	620	43,8	167	22	10	18,9	15,7	Nao	Nao	3,6	109	15	43,2	46	103,4	NA	59	190	10	0,32	Extrapulmonar	Abaixo	Abaixo	Abaixo	Normal	Normal	Normal	NA	Sem informação	Abaixo	Normal	Abaixo	Normal	Abaixo	Abaixo	Normal	Mal nutrido	Mal nutrido	Mal nutrido	Mal nutrido	Mal nutrido
61	17/11/2010	TB (HIV NEGATIVO)	DESEMPREGADA	20/06/1988	Feminino	22	6	620	45	167	23	11	19,5	16,1	Nao	Nao	4	129,8	12	36,1	44	100,8	NA	50	216	7	0,24	Extrapulmonar	Abaixo	Abaixo	Abaixo	Abaixo	Anemia	Normal	NA	Sem informação	Abaixo	Abaixo	Abaixo	Normal	Abaixo	Abaixo	Normal	Mal nutrido	Mal nutrido	Mal nutrido	Mal nutrido	Mal nutrido
63	27/05/2010	TB (ABAND TRAT SEM FAZER SOROL HIV)	ESTUDANTE	03/09/1982	Masculino	28	12	800	69,9	173	22	7	19,8	23,36	Nao	Sim	2,4	93,8	11,5	36,7	NA	NA	NA	11	171	NA	NA	NA	Abaixo	Abaixo	Abaixo	Abaixo	Anemia	Abaixo	NA	Sem informação	Abaixo	Abaixo	Abaixo	Sem informação	Sem informação	Sem informação	Sem informação	Mal nutrido	Mal nutrido	Mal nutrido	Mal nutrido	Mal nutrido
64	16/02/2012	TB PULMONAR (HIV NEGATIVO)	DO LAR	28/08/1975	Feminino	36	4	800	43,9	160	25	11	21,5	17,15	Nao	Nao	3,1	181	9	28,4	29	54,3	5,7	32	280	NA	NA	NA	Abaixo	Normal	Abaixo	Abaixo	Anemia	Abaixo	8,8	Acima	Normal	Abaixo	Abaixo	Abaixo	Abaixo	Sem informação	Sem informação	Mal nutrido	Mal nutrido	Mal nutrido	Mal nutrido	Mal nutrido
65	01/07/2010	TB + HIV	PROFESSOR	13/06/1964	Masculino	46	16	2000	59,7	169	24	11	20,5	20,9	Nao	Nao	3,1	93	11,9	32,2	302	89,8	3,3	56	170	5	0,51	Pulmonar	Abaixo	Abaixo	Abaixo	Abaixo	Anemia	Abaixo	6,4	Normal	Abaixo	Normal	Abaixo	Normal	Acima	Abaixo	Normal	Mal nutrido	Mal nutrido	Mal nutrido	Mal nutrido	Mal nutrido
67	12/07/2010	TB + HIV	PROFESSOR	13/06/1964	Masculino	46	16	2000	53,7	169	23	10	19,9	18,8	Nao	Nao	4,5	57	13,8	36,5	81	96,2	2,5	69	125	5	0,38	Pulmonar	Abaixo	Abaixo	Abaixo	Abaixo	Anemia	Normal	7	Normal	Abaixo	Normal	Abaixo	Normal	Normal	Abaixo	Normal	Mal nutrido	Mal nutrido	Mal nutrido	Mal nutrido	Mal nutrido
66	02/08/2010	TB + HIV	PROFESSOR	13/06/1964	Masculino	46	16	2000	53,5	169	23	9	20,2	18,7	Nao	Nao	3	49,8	12,5	33,7	21	101,5	3,5	62	116	4	0,32	Pulmonar	Abaixo	Abaixo	Abaixo	Abaixo	Anemia	Abaixo	6,5	Normal	Abaixo	Normal	Abaixo	Normal	Abaixo	Abaixo	Abaixo	Mal nutrido	Mal nutrido	Mal nutrido	Mal nutrido	Mal nutrido
68	08/07/2010	TB + DM (HIV NEGATIVO)	COMERCIANTE	13/05/1958	Masculino	52	11	2500	74,8	172	30	10	26,9	25,28	Ex tabagismo	Sim	4,1	193,1	14,4	41,3	51,6	76,3	NA	127	296	9	0,58	Pulmonar	Abaixo	Normal	Normal	Normal	Normal	Normal	NA	Sem informação	Normal	Normal	Abaixo	Normal	Abaixo	Abaixo	Normal	Mal nutrido	Mal nutrido	Mal nutrido	Mal nutrido	Mal nutrido
69	03/08/2010	TB + DM (HIV NEGATIVO)	COMERCIANTE	13/05/1958	Masculino	52	11	2500	75,5	172	30	11	26,5	25,5	Ex tabagismo	Sim	NA	NA	15,3	43,7	76	113,7	NA	NA	NA	11	0,58	Pulmonar	Abaixo	Normal	Normal	Normal	Normal	Sem informação	NA	Sem informação	Sem informação	Sem informação	Sem informação	Normal	Normal	Abaixo	Normal	Sem informação	Mal nutrido	Mal nutrido	Mal nutrido	Mal nutrido
70	22/07/2010	TB (HIV NEGATIVO)	AUTÔNOMO	18/09/1968	Masculino	42	8	1240	53,5	178	24	5	22,4	16,89	Sim	Nao	4,1	140,2	13,9	42,1	38	117	NA	138	229	5	0,16	NA	Abaixo	Abaixo	Abaixo	Abaixo	Anemia	Normal	NA	Sem informação	Abaixo	Normal	Abaixo	Normal	Abaixo	Abaixo	Normal	Mal nutrido	Mal nutrido	Mal nutrido	Mal nutrido	Mal nutrido
71	22/07/2010	TB (HIV NEGATIVO)	ESTUDANTE	19/03/1994	Feminino	16	7	0	63,4	174	27	19	21	20,94	Nao	Sim	3	146,6	11,2	35,2	35	98,8	NA	32	237	7	0,18	NA	Acima	Abaixo	Abaixo	Abaixo	Anemia	Abaixo	NA	Sem informação	Abaixo	Abaixo	Abaixo	Normal	Abaixo	Abaixo	Normal	Mal nutrido	Mal nutrido	Nutrido	Sem informação	Mal nutrido
73	27/10/2010	TB (HIV NEGATIVO)	ESTUDANTE	19/03/1994	Feminino	16	7	0	69,8	174	30	22	23,1	23	Nao	Sim	3,3	201,8	11,7	36,8	54	113,3	NA	72	306	8	0,37	NA	Acima	Normal	Normal	Abaixo	Anemia	Abaixo	NA	Sem informação	Normal	Normal	Abaixo	Normal	Abaixo	Abaixo	Normal	Mal nutrido	Mal nutrido	Nutrido	Sem informação	Mal nutrido
72	12/01/2011	TB (HIV NEGATIVO)	ESTUDANTE	19/03/1994	Feminino	16	7	0	77,6	174	31	25	23,1	25,6	Nao	Sim	3,2	249	11,8	35,9	46	1181	NA	76	365	7	0,43	NA	Acima	Normal	Normal	Abaixo	Anemia	Abaixo	NA	Sem informação	Normal	Normal	Abaixo	Normal	Abaixo	Abaixo	Normal	Mal nutrido	Mal nutrido	Nutrido	Sem informação	Mal nutrido
77	09/08/2010	TB HIV	DO LAR	27/08/1979	Feminino	31	4	1440	50,6	159	26	15	21,3	20,02	Nao	Nao	2,7	109,8	10,9	34,9	63	95,5	4,9	13	191	15	0,26	Pulmonar	Abaixo	Normal	Abaixo	Abaixo	Anemia	Abaixo	7,6	Normal	Abaixo	Abaixo	Abaixo	Normal	Abaixo	Abaixo	Normal	Mal nutrido	Mal nutrido	Mal nutrido	Mal nutrido	Mal nutrido
74	04/10/2010	TB HIV	DO LAR	27/08/1979	Feminino	31	4	1440	47,3	159	23	15	18,3	18,7	Nao	Nao	3	90,6	12,2	38,3	NA	NA	4,4	37	167	NA	NA	Pulmonar	Abaixo	Abaixo	Abaixo	Normal	Normal	Abaixo	7,4	Normal	Abaixo	Abaixo	Abaixo	Sem informação	Sem informação	Sem informação	Sem informação	Mal nutrido	Mal nutrido	Mal nutrido	Mal nutrido	Mal nutrido
75	22/11/2010	TB HIV	DO LAR	27/08/1979	Feminino	31	4	1440	45,9	159	21	15	16,3	18,2	Nao	Nao	3,4	97	11,7	35	21	72,9	NA	46	175	13	0,28	Pulmonar	Abaixo	Abaixo	Abaixo	Abaixo	Anemia	Abaixo	NA	Sem informação	Abaixo	Abaixo	Abaixo	Normal	Abaixo	Abaixo	Normal	Mal nutrido	Mal nutrido	Mal nutrido	Mal nutrido	Mal nutrido
76	17/01/2011	TB HIV	DO LAR	27/08/1979	Feminino	31	4	1440	47,9	159	24	15	19,3	19	Nao	Nao	4,5	176,2	14,1	42,2	33	112,7	NA	55	274	10	0,39	Pulmonar	Abaixo	Abaixo	Abaixo	Normal	Normal	Normal	NA	Sem informação	Normal	Normal	Abaixo	Normal	Abaixo	Abaixo	Normal	Mal nutrido	Mal nutrido	Mal nutrido	Mal nutrido	Mal nutrido
79	08/07/2010	TB (HIV NEGATIVO)	RECEPCIONISTA	05/09/1974	Masculino	36	12	1000	60,3	162	27	8	24,5	22,98	Nao	Sim	NA	NA	13,2	40,3	47,7	109,9	NA	NA	NA	6	0,42	NA	Abaixo	Normal	Abaixo	Abaixo	Anemia	Sem informação	NA	Sem informação	Sem informação	Sem informação	Sem informação	Normal	Abaixo	Abaixo	Normal	Mal nutrido	Mal nutrido	Mal nutrido	Mal nutrido	Mal nutrido
78	29/11/2010	TB (HIV NEGATIVO)	RECEPCIONISTA	05/09/1974	Masculino	36	12	1000	63,7	162	27	11	23,5	24,3	Nao	Sim	4,2	207,4	14,4	42,5	79	64,1	3,4	92	313	NA	NA	NA	Abaixo	Normal	Abaixo	Normal	Normal	Normal	7,6	Normal	Normal	Normal	Abaixo	Abaixo	Normal	Sem informação	Sem informação	Mal nutrido	Mal nutrido	Mal nutrido	Mal nutrido	Mal nutrido
80	26/08/2010	TB E HIV	ADMINISTRADOR	04/11/1965	Masculino	45	14	4000	82,8	175	37	10	33,9	27,04	Nao	Nao	NA	NA	NA	NA	68	68,7	NA	NA	NA	8	0,68	Extrapulmonar	Abaixo	Acima	Normal	Sem informação	Sem informação	Sem informação	NA	Sem informação	Sem informação	Sem informação	Sem informação	Abaixo	Abaixo	Abaixo	Normal	Sem informação	Mal nutrido	Mal nutrido	Mal nutrido	Mal nutrido
81	09/09/2010	TB (HIV NEGATIVO)	AUXILIAR DE OBRAS	23/10/1980	Masculino	30	8	620	49,7	160	23	5	21,4	19,41	Sim	Nao	NA	NA	12,9	39,8	36	74	NA	NA	NA	0,7	0,38	NA	Abaixo	Abaixo	Abaixo	Abaixo	Anemia	Sem informação	NA	Sem informação	Sem informação	Sem informação	Sem informação	Normal	Abaixo	Abaixo	Abaixo	Mal nutrido	Mal nutrido	Mal nutrido	Mal nutrido	Mal nutrido
82	04/10/2010	TB (HIV NEGATIVO)	AUXILIAR DE OBRAS	23/10/1980	Masculino	30	8	620	51,8	160	22	5	20,4	20,2	Sim	Nao	NA	NA	NA	NA	60	101,2	NA	NA	NA	7	0,63	NA	Abaixo	Abaixo	Abaixo	Sem informação	Sem informação	Sem informação	NA	Sem informação	Sem informação	Sem informação	Sem informação	Normal	Abaixo	Abaixo	Normal	Mal nutrido	Mal nutrido	Mal nutrido	Mal nutrido	Mal nutrido
83	16/09/2010	TB (HIV NEGATIVO)	FEIRANTE	03/08/1950	Masculino	60	0	550	61,5	163	26	6	24,1	23,15	Ex tabagismo	Ex etilismo	3,5	NA	14,1	45,4	62	59,7	NA	NA	NA	5	0,45	Pulmonar	Abaixo	Normal	Abaixo	Normal	Normal	Abaixo	NA	Sem informação	Sem informação	Sem informação	Sem informação	Abaixo	Abaixo	Abaixo	Normal	Mal nutrido	Mal nutrido	Mal nutrido	Mal nutrido	Mal nutrido
84	29/09/2010	TB (HIV NEGATIVO)	FEIRANTE	03/08/1950	Masculino	60	0	550	59,8	163	28	7	21,3	22,5	Ex tabagismo	Ex etilismo	3,3	104,2	13,9	42,5	62	65	NA	129	184	6	0,36	Pulmonar	Abaixo	Abaixo	Abaixo	Abaixo	Anemia	Abaixo	NA	Sem informação	Abaixo	Normal	Abaixo	Abaixo	Abaixo	Abaixo	Normal	Mal nutrido	Mal nutrido	Mal nutrido	Mal nutrido	Mal nutrido
184	20/04/2011	NA	NA	NA	NA	NA	NA	NA	63	NA	30	7	27,8	21,8	NA	NA	3,9	125,8	13,4	38,7	NA	NA	NA	130	211	NA	NA	NA	NA	NA	Sem informação	Sem informação	Sem informação	Normal	NA	Sem informação	Abaixo	Normal	NA	Sem informação	Sem informação	Sem informação	Sem informação	Mal nutrido	Sem informação	Sem informação	Sem informação	Mal nutrido
86	30/09/2010	TB (HIV NEGATIVO)	OPERADOR DE CONSTRUÇÃO CIVIL	07/09/1960	Feminino	50	2	1580	60,7	188	23	8	20,4	17,17	Sim	Nao	NA	NA	10,6	30,1	71	NA	NA	NA	NA	8	0,18	NA	Abaixo	Abaixo	Abaixo	Abaixo	Anemia	Sem informação	NA	Sem informação	Sem informação	Sem informação	Sem informação	Sem informação	Normal	Abaixo	Normal	Mal nutrido	Mal nutrido	Mal nutrido	Mal nutrido	Mal nutrido
85	20/10/2010	TB (HIV NEGATIVO)	OPERADOR DE CONSTRUÇÃO CIVIL	07/09/1960	Feminino	50	2	1580	62,5	188	29	8	26,5	17,7	Sim	Nao	2,5	221,1	10,2	29,5	42	77,1	NA	16	132	14	0,31	NA	Abaixo	Acima	Normal	Abaixo	Anemia	Abaixo	NA	Sem informação	Abaixo	Abaixo	Abaixo	Normal	Abaixo	Abaixo	Normal	Mal nutrido	Mal nutrido	Mal nutrido	Mal nutrido	Mal nutrido
89	24/02/2011	TB + DM (HIV NEGATIVO)	DOMESTICA	04/01/1962	Feminino	49	9	1500	40,3	155	20	10	16,9	16,77	Ex tabagismo	Nao	2,7	160,2	10,4	32,9	NA	NA	4,5	16	254	9,2	0,8	Pulmonar	Abaixo	Abaixo	Abaixo	Abaixo	Anemia	Abaixo	7,2	Normal	Normal	Abaixo	Abaixo	Sem informação	Sem informação	Normal	Normal	Mal nutrido	Mal nutrido	Mal nutrido	Mal nutrido	Mal nutrido
92	14/03/2011	TB + DM (HIV NEGATIVO)	DOMESTICA	04/01/1962	Feminino	49	9	1500	39,2	155	20	8	17,4	16,3	Ex tabagismo	Nao	2,7	138,6	10,6	33,6	91	NA	4,6	21	227	NA	NA	Pulmonar	Abaixo	Abaixo	Abaixo	Abaixo	Anemia	Abaixo	7,3	Normal	Abaixo	Abaixo	Abaixo	Sem informação	Acima	Sem informação	Sem informação	Mal nutrido	Mal nutrido	Mal nutrido	Mal nutrido	Mal nutrido
90	04/04/2011	TB + DM (HIV NEGATIVO)	DOMESTICA	04/01/1962	Feminino	49	9	1500	38,2	155	19	7	16,8	15,9	Ex tabagismo	Nao	2,3	93,8	8,9	29,1	83	100,7	4,3	9	171	13	0,4	Pulmonar	Abaixo	Abaixo	Abaixo	Abaixo	Anemia	Abaixo	6,6	Normal	Abaixo	Abaixo	Abaixo	Normal	Normal	Abaixo	Normal	Mal nutrido	Mal nutrido	Mal nutrido	Mal nutrido	Mal nutrido
91	09/05/2011	TB + DM (HIV NEGATIVO)	DOMESTICA	04/01/1962	Feminino	49	9	1500	39,8	155	20	8	17,5	16,5	Ex tabagismo	Nao	2,5	NA	9,3	31,3	NA	NA	4,2	48	NA	13,3	0,1	Pulmonar	Abaixo	Abaixo	Abaixo	Abaixo	Anemia	Abaixo	6,7	Normal	Sem informação	Abaixo	Sem informação	Sem informação	Sem informação	Abaixo	Normal	Mal nutrido	Mal nutrido	Mal nutrido	Mal nutrido	Mal nutrido
88	06/06/2011	TB + DM (HIV NEGATIVO)	DOMESTICA	04/01/1962	Feminino	49	9	1500	37,2	155	20	10	16,9	15,5	Ex tabagismo	Nao	3,4	202,6	10,4	34,1	NA	NA	4,6	22	307	8,9	0,4	Pulmonar	Abaixo	Abaixo	Abaixo	Abaixo	Anemia	Abaixo	8	Normal	Normal	Abaixo	Abaixo	Sem informação	Sem informação	Abaixo	Normal	Mal nutrido	Mal nutrido	Mal nutrido	Mal nutrido	Mal nutrido
87	22/08/2011	TB + DM (HIV NEGATIVO)	DOMESTICA	04/01/1962	Feminino	49	9	1500	43,9	155	24	15	19,3	18,2	Ex tabagismo	Nao	3,9	230,6	12,5	38,8	NA	NA	3,7	79	342	14,2	0,6	Pulmonar	Abaixo	Abaixo	Abaixo	Normal	Normal	Normal	7,6	Normal	Normal	Normal	Abaixo	Sem informação	Sem informação	Abaixo	Normal	Mal nutrido	Mal nutrido	Mal nutrido	Mal nutrido	Mal nutrido
99	28/04/2011	HAS + TB (HIV NEGATIVO)	CARPINTEIRO	08/07/1940	Masculino	71	0	1000	61,3	175	27	10	23,9	20,02	Nao	Ex etilismo	2,7	117	11,3	34,6	75	59,7	4,1	44	200	13,3	0,3	NA	Abaixo	Normal	Abaixo	Abaixo	Anemia	Abaixo	6,8	Normal	Abaixo	Abaixo	Abaixo	Abaixo	Normal	Abaixo	Normal	Mal nutrido	Mal nutrido	Mal nutrido	Mal nutrido	Mal nutrido
97	16/05/2011	HAS + TB (HIV NEGATIVO)	CARPINTEIRO	08/07/1940	Masculino	71	0	1000	62,7	175	28	10	24,9	20,4	Nao	Ex etilismo	3,3	193,2	11,5	36,1	NA	NA	5	65	276	11,8	0,3	NA	Abaixo	Normal	Abaixo	Abaixo	Anemia	Abaixo	8,3	Acima	Normal	Normal	Abaixo	Sem informação	Sem informação	Abaixo	Normal	Mal nutrido	Mal nutrido	Mal nutrido	Mal nutrido	Mal nutrido
96	16/05/2011	HAS + TB (HIV NEGATIVO)	CARPINTEIRO	08/07/1940	Masculino	71	0	1000	62,7	175	28	10	24,9	20,4	Nao	Ex etilismo	3,3	177,8	11,5	36,1	57	64	5	65	276	NA	NA	NA	Abaixo	Normal	Abaixo	Abaixo	Anemia	Abaixo	8,3	Acima	Normal	Normal	Abaixo	Abaixo	Abaixo	Sem informação	Sem informação	Mal nutrido	Mal nutrido	Mal nutrido	Mal nutrido	Mal nutrido
94	20/06/2011	HAS + TB (HIV NEGATIVO)	CARPINTEIRO	08/07/1940	Masculino	71	0	1000	67,9	175	28	17	22,6	22,1	Nao	Ex etilismo	3,3	151,4	11,2	34,8	63	67	3,9	82	243	9,9	0,3	NA	Acima	Abaixo	Abaixo	Abaixo	Anemia	Abaixo	7,2	Normal	Abaixo	Normal	Abaixo	Abaixo	Abaixo	Abaixo	Normal	Mal nutrido	Mal nutrido	Nutrido	Nutrido	Mal nutrido
95	22/08/2011	HAS + TB (HIV NEGATIVO)	CARPINTEIRO	08/07/1940	Masculino	71	0	1000	69,1	175	30	22	23,1	22,5	Nao	Ex etilismo	3,5	148,2	12,8	39,7	NA	NA	3,8	47	239	NA	NA	NA	Acima	Normal	Normal	Abaixo	Anemia	Abaixo	7,3	Normal	Abaixo	Abaixo	Abaixo	Sem informação	Sem informação	Sem informação	Sem informação	Mal nutrido	Mal nutrido	Nutrido	Nutrido	Mal nutrido
93	19/09/2011	HAS + TB (HIV NEGATIVO)	CARPINTEIRO	08/07/1940	Masculino	71	0	1000	67,4	175	30	12	26,3	22	Nao	Ex etilismo	3,6	150,6	13,1	40,9	42,3	75,6	3,8	69	242	NA	NA	NA	Normal	Normal	Normal	Abaixo	Anemia	Normal	7,4	Normal	Abaixo	Normal	Abaixo	Normal	Abaixo	Sem informação	Sem informação	Mal nutrido	Mal nutrido	Nutrido	Nutrido	Mal nutrido
98	17/10/2011	HAS + TB (HIV NEGATIVO)	CARPINTEIRO	08/07/1940	Masculino	71	0	1000	68,8	175	30	12	26,2	22,4	Nao	Ex etilismo	3,7	NA	12,5	37,7	42,3	33,6	3,7	74	NA	21,2	0,5	NA	Normal	Normal	Normal	Abaixo	Anemia	Normal	7,4	Normal	Sem informação	Normal	Sem informação	Abaixo	Abaixo	Abaixo	Normal	Mal nutrido	Mal nutrido	Nutrido	Nutrido	Mal nutrido
100	02/05/2011	HIV + TB	DO LAR	25/03/1960	Masculino	51	6	622	47,5	160	23	10	19,9	18,55	Sim	Nao	2,2	167,4	9	27,5	57	68,1	NA	34	263	1,4	0,1	NA	Abaixo	Abaixo	Abaixo	Abaixo	Anemia	Abaixo	NA	Sem informação	Normal	Abaixo	Abaixo	Abaixo	Abaixo	Abaixo	Abaixo	Mal nutrido	Mal nutrido	Mal nutrido	Mal nutrido	Mal nutrido
102	16/05/2011	HIV + TB	DO LAR	25/03/1960	Masculino	51	6	622	48,9	160	23	11	19,5	19,1	Sim	Nao	2,2	167,4	9	27,5	62	83,5	NA	34	263	2,3	0,4	NA	Abaixo	Abaixo	Abaixo	Abaixo	Anemia	Abaixo	NA	Sem informação	Normal	Abaixo	Abaixo	Normal	Abaixo	Abaixo	Abaixo	Mal nutrido	Mal nutrido	Mal nutrido	Mal nutrido	Mal nutrido
105	30/05/2011	HIV + TB	DO LAR	25/03/1960	Masculino	51	6	622	50,7	160	29	10	25,9	19,8	Sim	Nao	2,3	175,7	9,5	29,3	42	NA	NA	32	251	7	0,2	NA	Abaixo	Normal	Abaixo	Abaixo	Anemia	Abaixo	NA	Sem informação	Normal	Abaixo	Abaixo	Sem informação	Abaixo	Abaixo	Normal	Mal nutrido	Mal nutrido	Mal nutrido	Mal nutrido	Mal nutrido
104	25/07/2011	HIV + TB	DO LAR	25/03/1960	Masculino	51	6	622	52,6	160	27	14	22,6	20,5	Sim	Nao	3,1	209	12,5	38,4	41,6	49,5	NA	78	315	11,3	0,4	NA	Acima	Abaixo	Abaixo	Abaixo	Anemia	Abaixo	NA	Sem informação	Normal	Normal	Abaixo	Abaixo	Abaixo	Abaixo	Normal	Mal nutrido	Mal nutrido	Nutrido	Sem informação	Mal nutrido
103	29/08/2011	HIV + TB	DO LAR	25/03/1960	Masculino	51	6	622	57,4	160	28	19	22	22,4	Sim	Nao	3,2	222,6	12,5	35,8	NA	NA	NA	101	332	NA	NA	NA	Acima	Abaixo	Abaixo	Abaixo	Anemia	Abaixo	NA	Sem informação	Normal	Normal	Normal	Sem informação	Sem informação	Sem informação	Sem informação	Mal nutrido	Sem informação	Nutrido	Sem informação	Mal nutrido
101	25/09/2011	HIV + TB	DO LAR	25/03/1960	Masculino	51	6	622	57,6	160	28	10	24,9	22,5	Sim	Nao	3,3	189	12,2	36,9	NA	NA	NA	84	290	NA	NA	NA	Abaixo	Normal	Abaixo	Abaixo	Anemia	Abaixo	NA	Sem informação	Normal	Normal	Abaixo	Sem informação	Sem informação	Sem informação	Sem informação	Mal nutrido	Sem informação	Mal nutrido	Mal nutrido	Mal nutrido
112	06/06/2011	TB (HIV NEGATIVO)	DO LAR	19/02/1985	Feminino	26	11	800	79	160	35	45	20,9	30,86	Nao	Nao	3,7	184,2	12,8	38,9	41,3	81,7	NA	55	284	12	0,4	Extrapulmonar	Acima	Abaixo	Normal	Normal	Normal	Normal	NA	Sem informação	Normal	Normal	Abaixo	Normal	Abaixo	Abaixo	Normal	Mal nutrido	Mal nutrido	Nutrido	Sem informação	Mal nutrido
111	20/06/2011	TB (HIV NEGATIVO)	DO LAR	19/02/1985	Feminino	26	11	800	77,9	160	35	50	19,3	30,4	Nao	Nao	4,1	186,6	13,4	39,4	41,3	69,4	NA	71	287	8,5	0,2	Extrapulmonar	Acima	Abaixo	Normal	Normal	Normal	Normal	NA	Sem informação	Normal	Normal	Abaixo	Abaixo	Abaixo	Abaixo	Normal	Mal nutrido	Mal nutrido	Nutrido	Sem informação	Mal nutrido
107	04/07/2011	TB (HIV NEGATIVO)	DO LAR	19/02/1985	Feminino	26	11	800	77,5	160	35	43	21,5	30,2	Nao	Nao	3,8	149,8	12,4	37,4	NA	NA	NA	29	241	NA	NA	Extrapulmonar	Acima	Normal	Normal	Normal	Normal	Normal	NA	Sem informação	Abaixo	Abaixo	Abaixo	Sem informação	Sem informação	Sem informação	Sem informação	Mal nutrido	Mal nutrido	Nutrido	Sem informação	Mal nutrido
113	01/08/2011	TB (HIV NEGATIVO)	DO LAR	19/02/1985	Feminino	26	11	800	76,9	160	34	50	18,3	30	Nao	Nao	3,8	153	12,9	39	NA	70,2	NA	67	245	4,6	0,1	Extrapulmonar	Acima	Abaixo	Normal	Normal	Normal	Normal	NA	Sem informação	Abaixo	Normal	Abaixo	Normal	Sem informação	Abaixo	Abaixo	Mal nutrido	Mal nutrido	Nutrido	Sem informação	Mal nutrido
106	05/09/2011	TB (HIV NEGATIVO)	DO LAR	19/02/1985	Feminino	26	11	800	78,9	160	36	45	21,9	30,8	Nao	Nao	3,7	171,4	12,9	39,5	NA	NA	NA	70	268	NA	NA	Extrapulmonar	Acima	Normal	Normal	Normal	Normal	Normal	NA	Sem informação	Normal	Normal	Abaixo	Sem informação	Sem informação	Sem informação	Sem informação	Mal nutrido	Sem informação	Nutrido	Sem informação	Mal nutrido
109	26/09/2011	TB (HIV NEGATIVO)	DO LAR	19/02/1985	Feminino	26	11	800	79,7	160	NA	NA	NA	31,1	Nao	Nao	3,7	171,4	13,6	40,4	56	NA	NA	70	268	NA	NA	Extrapulmonar	NA	NA	Sem informação	Normal	Normal	Normal	NA	Sem informação	Normal	Normal	Abaixo	Sem informação	Abaixo	Sem informação	Sem informação	Mal nutrido	Mal nutrido	Sem informação	Sem informação	Mal nutrido
108	28/11/2011	TB (HIV NEGATIVO)	DO LAR	19/02/1985	Feminino	26	11	800	77,6	160	NA	NA	NA	30,3	Nao	Nao	3,7	NA	13,1	38	62	72,9	NA	101	NA	NA	NA	Extrapulmonar	NA	NA	Sem informação	Normal	Normal	Normal	NA	Sem informação	Sem informação	Normal	Sem informação	Normal	Abaixo	Sem informação	Sem informação	Sem informação	Mal nutrido	Sem informação	Sem informação	Mal nutrido
110	09/01/2012	TB (HIV NEGATIVO)	DO LAR	19/02/1985	Feminino	26	11	800	78,1	160	NA	NA	NA	NA	Nao	Nao	3,5	NA	12,9	36,8	NA	79,9	NA	86	NA	0,2	0,4	Extrapulmonar	NA	NA	Sem informação	Normal	Normal	Abaixo	NA	Sem informação	Sem informação	Normal	Sem informação	Normal	Sem informação	Abaixo	Abaixo	Mal nutrido	Mal nutrido	Sem informação	Sem informação	Mal nutrido
115	13/04/2011	TB + HIV	CONSTRUÇÃO CIVIL	13/03/1965	Masculino	46	NA	NA	58,5	170	26	12	22,2	20,24	Nao	Nao	NA	NA	NA	NA	NA	NA	NA	NA	NA	NA	NA	NA	Normal	Abaixo	Abaixo	Sem informação	Sem informação	Sem informação	NA	Sem informação	Sem informação	Sem informação	Sem informação	Sem informação	Sem informação	Sem informação	Sem informação	Mal nutrido	Sem informação	Nutrido	Sem informação	Mal nutrido
114	13/05/2011	TB + HIV	CONSTRUÇÃO CIVIL	13/03/1965	Masculino	46	NA	NA	56,1	170	24	7	21,8	19,4	Nao	Nao	NA	NA	NA	NA	NA	NA	NA	NA	NA	NA	NA	NA	Abaixo	Abaixo	Abaixo	Sem informação	Sem informação	Sem informação	NA	Sem informação	Sem informação	Sem informação	Sem informação	Sem informação	Sem informação	Sem informação	Sem informação	Mal nutrido	Sem informação	Mal nutrido	Mal nutrido	Mal nutrido
116	13/06/2011	TB + HIV	CONSTRUÇÃO CIVIL	13/03/1965	Masculino	46	NA	NA	59,4	170	29	22	22,1	20,5	Nao	Nao	4,1	186,6	13,4	39,4	NA	NA	NA	71	287	NA	NA	NA	Acima	Abaixo	Abaixo	Abaixo	Anemia	Normal	NA	Sem informação	Normal	Normal	Abaixo	Sem informação	Sem informação	Sem informação	Sem informação	Mal nutrido	Sem informação	Nutrido	Sem informação	Mal nutrido
117	13/06/2011	TB (HIV NEGATIVO)	PINTOR	06/02/1946	Masculino	65	4	1276	56,2	173	25	6	23,1	18,78	Sim	Sim	2,3	135,4	11	33,6	64	42,2	6,9	26	223	10,2	0,3	Pulmonar	Abaixo	Normal	Abaixo	Abaixo	Anemia	Abaixo	9,2	Acima	Abaixo	Abaixo	Abaixo	Abaixo	Abaixo	Abaixo	Normal	Mal nutrido	Mal nutrido	Mal nutrido	Mal nutrido	Mal nutrido
120	27/06/2011	TB (HIV NEGATIVO)	PINTOR	06/02/1946	Masculino	65	4	1276	58,9	173	24	6	22,1	19,6	Sim	Sim	2,6	173	11,4	35,6	32,4	64,4	NA	57	270	12,6	0,4	Pulmonar	Abaixo	Abaixo	Abaixo	Abaixo	Anemia	Abaixo	NA	Sem informação	Normal	Normal	Abaixo	Abaixo	Abaixo	Abaixo	Normal	Mal nutrido	Mal nutrido	Mal nutrido	Mal nutrido	Mal nutrido
119	11/07/2011	TB (HIV NEGATIVO)	PINTOR	06/02/1946	Masculino	65	4	1276	57,7	173	25	6	23,1	19,2	Sim	Sim	2,8	157	12,6	38,2	54,8	61	NA	28	250	14,1	0,3	Pulmonar	Abaixo	Normal	Abaixo	Abaixo	Anemia	Abaixo	NA	Sem informação	Abaixo	Abaixo	Abaixo	Abaixo	Abaixo	Abaixo	Normal	Mal nutrido	Mal nutrido	Mal nutrido	Mal nutrido	Mal nutrido
118	12/09/2011	TB (HIV NEGATIVO)	PINTOR	06/02/1946	Masculino	65	4	1276	57,9	173	25	5	23,4	19,3	Sim	Sim	3,3	NA	14,7	41,8	NA	NA	NA	106	NA	NA	NA	Pulmonar	Abaixo	Normal	Abaixo	Normal	Normal	Abaixo	NA	Sem informação	Sem informação	Normal	Sem informação	Sem informação	Sem informação	Sem informação	Sem informação	Mal nutrido	Sem informação	Mal nutrido	Mal nutrido	Mal nutrido
121	27/06/2011	TB (HIV NEGATIVO)	APOSENTADO	17/01/1948	Masculino	63	2	800	60,5	170	23	10	19,9	20,93	Ex tabagismo	Sim	2,9	93,8	12,5	34,2	NA	76,2	NA	31	171	6,1	0,3	Disseminada	Abaixo	Abaixo	Abaixo	Abaixo	Anemia	Abaixo	NA	Sem informação	Abaixo	Abaixo	Abaixo	Normal	Sem informação	Abaixo	Normal	Mal nutrido	Mal nutrido	Mal nutrido	Mal nutrido	Mal nutrido
123	27/07/2011	TB ((HIV NEGATIVO)	DO LAR	18/08/1973	Feminino	38	6	550	52,1	155	26	16	21	21,69	Nao	Nao	3,3	178,6	13,3	37,2	NA	56,3	NA	85	277	1,5	0,6	Disseminada	Normal	Abaixo	Abaixo	Normal	Normal	Abaixo	NA	Sem informação	Normal	Normal	Abaixo	Abaixo	Sem informação	Abaixo	Abaixo	Mal nutrido	Mal nutrido	Nutrido	Sem informação	Mal nutrido
122	22/08/2011	TB ((HIV NEGATIVO)	DO LAR	18/08/1973	Feminino	38	6	550	51,5	155	26	16	20,9	21,4	Nao	Nao	4,1	178,6	14,5	43	NA	NA	NA	85	277	5,9	0,5	Disseminada	Normal	Abaixo	Abaixo	Normal	Normal	Normal	NA	Sem informação	Normal	Normal	Abaixo	Sem informação	Sem informação	Abaixo	Normal	Mal nutrido	Mal nutrido	Nutrido	Sem informação	Mal nutrido
124	13/07/2011	TB (HIV NEGATIVO)	AUXILIAR ADM	30/04/1980	Feminino	31	8	800	44,9	145	24	10	20,9	21,36	Nao	Sim	3,2	NA	11,5	34,1	53,5	81,6	NA	NA	NA	5,8	0,2	NA	Abaixo	Abaixo	Abaixo	Abaixo	Anemia	Abaixo	NA	Sem informação	Sem informação	Sem informação	Sem informação	Normal	Abaixo	Abaixo	Normal	Mal nutrido	Mal nutrido	Mal nutrido	Mal nutrido	Mal nutrido
125	27/07/2011	TB - NÃO FEZ SOROLOGIA PARA HIV	ATENDENTE	09/09/1991	Feminino	20	2	0	42,1	160	22	10	18,9	16,45	Ex tabagismo	Ex etilismo	3,4	NA	11	35,3	NA	73,1	NA	26	NA	9,1	0,5	NA	Abaixo	Abaixo	Abaixo	Abaixo	Anemia	Abaixo	NA	Sem informação	Sem informação	Abaixo	Sem informação	Normal	Sem informação	Abaixo	Normal	Mal nutrido	Mal nutrido	Mal nutrido	Mal nutrido	Mal nutrido
126	01/08/2011	TB PULMONAR (HIV NEGATIVO)	PINTOR	19/06/1977	Masculino	34	8	800	57,4	177	27	12	23,2	18,32	Ex tabagismo	Sim	2,7	91,4	12,6	34,6	69	66,8	NA	57	168	15	0,7	NA	Normal	Normal	Abaixo	Abaixo	Anemia	Abaixo	NA	Sem informação	Abaixo	Normal	Abaixo	Abaixo	Abaixo	Normal	Normal	Mal nutrido	Mal nutrido	Mal nutrido	Mal nutrido	Mal nutrido
127	05/12/2011	TB PULMONAR (HIV NEGATIVO)	PINTOR	19/06/1977	Masculino	34	8	800	63,5	177	28	5	26,4	20,2	Ex tabagismo	Sim	3,9	106,6	13,6	40,3	72	NA	NA	50	187	7,5	0,4	NA	Abaixo	Normal	Abaixo	Abaixo	Anemia	Normal	NA	Sem informação	Abaixo	Abaixo	Abaixo	Sem informação	Normal	Abaixo	Normal	Mal nutrido	Mal nutrido	Mal nutrido	Mal nutrido	Mal nutrido
128	08/09/2011	TB (HIV NEGATIVO)	PEDREIRO	16/06/1952	Masculino	59	3	800	49,2	158	24	6	22,1	19,71	Ex tabagismo	Ex etilismo	2,7	NA	10,1	31	NA	40,2	NA	39	NA	NA	NA	NA	Abaixo	Abaixo	Abaixo	Abaixo	Anemia	Abaixo	NA	Sem informação	Sem informação	Abaixo	Sem informação	Abaixo	Sem informação	Sem informação	Sem informação	Mal nutrido	Mal nutrido	Mal nutrido	Mal nutrido	Mal nutrido
130	19/09/2011	HIV + TB	CARROCEIRO	26/03/1972	Masculino	39	5	800	59,4	168	23	5	21,4	21,05	Nao	Nao	2	160,2	10,3	32,4	68	NA	6,1	19	254	NA	NA	NA	Abaixo	Abaixo	Abaixo	Abaixo	Anemia	Abaixo	8,1	Acima	Normal	Abaixo	Abaixo	Sem informação	Abaixo	Sem informação	Sem informação	Mal nutrido	Mal nutrido	Mal nutrido	Mal nutrido	Mal nutrido
133	03/10/2011	HIV + TB	CARROCEIRO	26/03/1972	Masculino	39	5	800	58,1	168	24	5	22,4	20,6	Nao	Nao	2,5	234,5	11,4	34,4	NA	53,6	6,8	NA	335	11,3	0,4	NA	Abaixo	Abaixo	Abaixo	Abaixo	Anemia	Abaixo	9,3	Acima	Normal	Sem informação	Normal	Abaixo	Sem informação	Abaixo	Normal	Mal nutrido	Mal nutrido	Mal nutrido	Mal nutrido	Mal nutrido
131	17/10/2011	HIV + TB	CARROCEIRO	26/03/1972	Masculino	39	5	800	59,4	168	25	5	13,4	21	Nao	Nao	2,4	224,2	12,2	36,1	NA	45,9	6,6	36	334	11,3	0,4	NA	Abaixo	Abaixo	Abaixo	Abaixo	Anemia	Abaixo	9	Acima	Normal	Abaixo	Normal	Abaixo	Sem informação	Abaixo	Normal	Mal nutrido	Mal nutrido	Mal nutrido	Mal nutrido	Mal nutrido
129	06/02/2012	HIV + TB	CARROCEIRO	26/03/1972	Masculino	39	5	800	67	168	25	6	23,1	23,7	Nao	Nao	3,2	263,9	11,5	34,3	58	69,2	6,3	36	377	NA	NA	NA	Abaixo	Normal	Abaixo	Abaixo	Anemia	Abaixo	9,5	Acima	Normal	Abaixo	Normal	Abaixo	Abaixo	Sem informação	Sem informação	Mal nutrido	Mal nutrido	Mal nutrido	Mal nutrido	Mal nutrido
132	26/03/2012	HIV + TB	CARROCEIRO	26/03/1972	Masculino	39	5	800	67,6	168	28	6	26,1	23,9	Nao	Nao	3,4	250,6	12,4	39,5	88	72,7	6,2	35	358	NA	NA	NA	Abaixo	Normal	Abaixo	Abaixo	Anemia	Abaixo	9,6	Acima	Normal	Abaixo	Normal	Normal	Normal	Sem informação	Sem informação	Mal nutrido	Mal nutrido	Mal nutrido	Mal nutrido	Mal nutrido
134	10/10/2011	TB PULMONAR (HIV NEGATIVO)	PASTOR	29/12/1985	Masculino	26	11	3200	76,7	185	NA	NA	-0,7	22,41	Nao	Nao	3,3	84,2	14,3	41,5	73	71,2	3,9	21	159	NA	NA	NA	NA	Abaixo	Sem informação	Normal	Normal	Abaixo	7,2	Normal	Abaixo	Abaixo	Abaixo	Normal	Normal	Sem informação	Sem informação	Mal nutrido	Mal nutrido	Sem informação	Sem informação	Mal nutrido
135	03/11/2011	TB PULMONAR (HIV NEGATIVO)	PASTOR	29/12/1985	Masculino	26	11	3200	76,7	185	NA	NA	NA	21,8	Nao	Nao	3,7	129,8	12,5	37,3	63	60,6	3	51	216	NA	NA	NA	NA	NA	Sem informação	Abaixo	Anemia	Normal	6,7	Normal	Abaixo	Normal	Abaixo	Abaixo	Abaixo	Sem informação	Sem informação	Mal nutrido	Mal nutrido	Sem informação	Sem informação	Mal nutrido
140	10/11/2011	TB PULMONAR (HIV NEGATIVO)	ELETRICISTA	28/12/1987	Masculino	24	11	800	92,3	182	31	20	24,7	27,86	Nao	Nao	3,8	189,8	13,8	42,4	72	82,3	4,6	44	291	21,7	0,6	Pulmonar	Acima	Normal	Normal	Abaixo	Anemia	Normal	8,4	Acima	Normal	Abaixo	Abaixo	Normal	Normal	Abaixo	Normal	Mal nutrido	Mal nutrido	Nutrido	Nutrido	Mal nutrido
139	28/11/2011	TB PULMONAR (HIV NEGATIVO)	ELETRICISTA	28/12/1987	Masculino	24	11	800	97,1	182	33	25	25,1	28,9	Nao	Nao	3,9	191,4	14,4	43,4	NA	NA	NA	99	293	NA	NA	Pulmonar	Acima	Normal	Normal	Normal	Normal	Normal	NA	Sem informação	Normal	Normal	Abaixo	Sem informação	Sem informação	Sem informação	Sem informação	Mal nutrido	Sem informação	Nutrido	Sem informação	Mal nutrido
141	12/12/2011	TB PULMONAR (HIV NEGATIVO)	ELETRICISTA	28/12/1987	Masculino	24	11	800	96,9	182	35	30	25,6	29,2	Nao	Nao	3,8	NA	14,4	42,1	NA	NA	NA	115	NA	8,8	0,3	Pulmonar	Acima	Normal	Normal	Normal	Normal	Normal	NA	Sem informação	Sem informação	Normal	Sem informação	Sem informação	Sem informação	Abaixo	Normal	Sem informação	Mal nutrido	Nutrido	Sem informação	Mal nutrido
138	15/02/2012	TB PULMONAR (HIV NEGATIVO)	ELETRICISTA	28/12/1987	Masculino	24	11	800	100,4	182	35	30	25,6	30,3	Nao	Nao	NA	NA	14,8	45,6	NA	NA	NA	NA	NA	9,1	0,4	Pulmonar	Acima	Normal	Normal	Normal	Normal	Sem informação	NA	Sem informação	Sem informação	Sem informação	Sem informação	Sem informação	Sem informação	Abaixo	Normal	Sem informação	Mal nutrido	Nutrido	Sem informação	Mal nutrido
137	14/03/2012	TB PULMONAR (HIV NEGATIVO)	ELETRICISTA	28/12/1987	Masculino	24	11	800	98,8	182	33	30	23,6	29,8	Nao	Nao	4,1	174,6	15,5	46,2	NA	NA	NA	103	272	NA	NA	Pulmonar	Acima	Normal	Normal	Normal	Normal	Normal	NA	Sem informação	Normal	Normal	Abaixo	Sem informação	Sem informação	Sem informação	Sem informação	Mal nutrido	Sem informação	Nutrido	Sem informação	Mal nutrido
144	12/12/2011	HIV E TB	AUTONOMO - ELETRICISTA	22/10/1960	Masculino	51	0	620	50,8	169	25	10	21,9	17,79	Nao	Nao	2,7	104,2	9,1	26,3	75	72,7	NA	66	184	10,1	0,4	NA	Abaixo	Abaixo	Abaixo	Abaixo	Anemia	Abaixo	NA	Sem informação	Abaixo	Normal	Abaixo	Normal	Normal	Abaixo	Normal	Mal nutrido	Mal nutrido	Mal nutrido	Mal nutrido	Mal nutrido
143	09/01/2012	HIV E TB	AUTONOMO - ELETRICISTA	22/10/1960	Masculino	51	0	620	57,1	169	26	5	24,4	19,9	Nao	Nao	3,3	136,2	11,5	31,4	NA	NA	NA	72	224	NA	NA	NA	Abaixo	Normal	Abaixo	Abaixo	Anemia	Abaixo	NA	Sem informação	Abaixo	Normal	Abaixo	Sem informação	Sem informação	Sem informação	Sem informação	Mal nutrido	Sem informação	Mal nutrido	Mal nutrido	Mal nutrido
142	06/02/2012	HIV E TB	AUTONOMO - ELETRICISTA	22/10/1960	Masculino	51	0	620	59	169	26	6	24,1	21	Nao	Nao	3,6	147,4	12,9	36,3	89	50,3	NA	83	238	NA	NA	NA	Abaixo	Normal	Abaixo	Abaixo	Anemia	Normal	NA	Sem informação	Abaixo	Normal	Abaixo	Abaixo	Normal	Sem informação	Sem informação	Mal nutrido	Mal nutrido	Mal nutrido	Mal nutrido	Mal nutrido
145	18/06/2012	HIV E TB	AUTONOMO - ELETRICISTA	22/10/1960	Masculino	51	0	620	63,3	169	29	7	26,8	22,1	Nao	Nao	3,9	NA	13,6	37,2	NA	NA	NA	78	NA	NA	NA	NA	Abaixo	Normal	Abaixo	Abaixo	Anemia	Normal	NA	Sem informação	Sem informação	Normal	Sem informação	Sem informação	Sem informação	Sem informação	Sem informação	Mal nutrido	Sem informação	Mal nutrido	Mal nutrido	Mal nutrido
146	16/07/2012	HIV E TB	AUTONOMO - ELETRICISTA	22/10/1960	Masculino	51	0	620	64,2	169	29	7	26,8	22,4	Nao	Nao	3,9	NA	15	41,1	57	81	NA	100	NA	6,6	0,6	NA	Abaixo	Normal	Abaixo	Normal	Normal	Normal	NA	Sem informação	Sem informação	Normal	Sem informação	Normal	Abaixo	Abaixo	Normal	Sem informação	Mal nutrido	Mal nutrido	Mal nutrido	Mal nutrido
147	12/01/2012	TB GAGLIONAR + HIV	AUXILIAR DE SERVIÇOS GERAIS	31/01/1990	Masculino	22	11	800	67,7	181	25	10	21,9	20,66	Ex tabagismo	Ex etilismo	3,7	NA	NA	NA	NA	89,9	NA	NA	NA	NA	NA	Extrapulmonar	Abaixo	Abaixo	Abaixo	Sem informação	Sem informação	Normal	NA	Sem informação	Sem informação	Sem informação	Sem informação	Normal	Sem informação	Sem informação	Sem informação	Mal nutrido	Sem informação	Mal nutrido	Mal nutrido	Mal nutrido
181	13/02/2012	NA	NA	NA	NA	NA	NA	NA	45,5	NA	25	10	21,9	17,8	NA	NA	3,4	209	9,4	29,4	94	73,9	5,9	40	315	NA	NA	NA	NA	NA	Sem informação	Sem informação	Sem informação	Abaixo	9,3	Acima	Normal	Abaixo	NA	Normal	Acima	Sem informação	Sem informação	Mal nutrido	Mal nutrido	Sem informação	Sem informação	Mal nutrido
182	13/02/2012	NA	NA	NA	NA	NA	NA	NA	45,5	NA	25	10	21,9	17,8	NA	NA	NA	NA	NA	NA	43,9	60,8	NA	NA	NA	NA	NA	NA	NA	NA	Sem informação	Sem informação	Sem informação	Sem informação	NA	Sem informação	Sem informação	Sem informação	Sem informação	Abaixo	Abaixo	Sem informação	Sem informação	Sem informação	Mal nutrido	Sem informação	Sem informação	Mal nutrido
148	23/01/2012	TB PULMONAR (HIV NEGATIVO)	AUXILIAR DE LIMPEZA	31/05/1979	Feminino	33	4	800	54,4	163	27	20	20,7	20,47	Nao	Nao	3,4	151,4	11,9	35,8	87	91,1	5,1	31	243	NA	NA	NA	Acima	Abaixo	Abaixo	Abaixo	Anemia	Abaixo	8,5	Acima	Abaixo	Abaixo	Abaixo	Normal	Normal	Sem informação	Sem informação	Mal nutrido	Mal nutrido	Nutrido	Nutrido	Mal nutrido
149	02/02/2012	TB PULMONAR (HIV NEGATIVO)	AGENTE COMUNITÁRIO	09/09/1963	Feminino	48	10	800	66,8	152	30	30	20,6	28,91	Nao	Nao	3	NA	11,9	36,9	74	71	NA	125	NA	NA	NA	NA	Acima	Abaixo	Normal	Abaixo	Anemia	Abaixo	NA	Sem informação	Sem informação	Normal	Sem informação	Normal	Normal	Sem informação	Sem informação	Mal nutrido	Sem informação	Nutrido	Sem informação	Mal nutrido
150	09/02/2012	TB, DM, HAS (HIV NEGATIVO)	APOSENTADO	05/04/1955	Masculino	57	1	1244	64,4	167	26,5	10	23,4	23,09	Ex tabagismo	Sim	4,5	NA	13,9	37,5	113	110,2	NA	NA	NA	NA	NA	Pulmonar	Abaixo	Normal	Abaixo	Abaixo	Anemia	Normal	NA	Sem informação	Sem informação	Sem informação	Sem informação	Normal	Acima	Sem informação	Sem informação	Mal nutrido	Sem informação	Mal nutrido	Mal nutrido	Mal nutrido
156	13/02/2012	TB PULMONAR (HIV NEGATIVO)	COMERCIANTE	14/11/1954	Masculino	57	4	2400	71,5	168	29	13	24,9	25,33	Nao	Ex etilismo	3,1	194,6	15,1	44,8	94	73,9	5	27	297	NA	NA	Pulmonar	Normal	Normal	Abaixo	Normal	Normal	Abaixo	8,1	Acima	Normal	Abaixo	Abaixo	Normal	Acima	Sem informação	Sem informação	Mal nutrido	Mal nutrido	Nutrido	Nutrido	Mal nutrido
151	27/02/2012	TB PULMONAR (HIV NEGATIVO)	COMERCIANTE	14/11/1954	Masculino	57	4	2400	72	168	28	10	24,9	25,5	Nao	Ex etilismo	3,4	205	13,8	39,5	77	76,5	NA	54	310	NA	NA	Pulmonar	Abaixo	Normal	Abaixo	Abaixo	Anemia	Abaixo	NA	Sem informação	Normal	Normal	Abaixo	Normal	Normal	Sem informação	Sem informação	Mal nutrido	Sem informação	Mal nutrido	Mal nutrido	Mal nutrido
152	12/03/2012	TB PULMONAR (HIV NEGATIVO)	COMERCIANTE	14/11/1954	Masculino	57	4	2400	74,8	168	30	10	28,9	26,5	Nao	Ex etilismo	3,6	190,6	13,1	37,7	80	56	NA	55	292	11,2	0,6	Pulmonar	Abaixo	Acima	Normal	Abaixo	Anemia	Normal	NA	Sem informação	Normal	Normal	Abaixo	Abaixo	Normal	Abaixo	Normal	Mal nutrido	Mal nutrido	Mal nutrido	Mal nutrido	Mal nutrido
157	09/04/2012	TB PULMONAR (HIV NEGATIVO)	COMERCIANTE	14/11/1954	Masculino	57	4	2400	75,4	168	29	11	29	26,7	Nao	Ex etilismo	4,3	NA	14,3	42,9	61	69,9	NA	NA	NA	16,6	0,3	Pulmonar	Abaixo	Acima	Abaixo	Normal	Normal	Normal	NA	Sem informação	Sem informação	Sem informação	Sem informação	Abaixo	Abaixo	Abaixo	Normal	Sem informação	Mal nutrido	Mal nutrido	Mal nutrido	Mal nutrido
155	07/05/2012	TB PULMONAR (HIV NEGATIVO)	COMERCIANTE	14/11/1954	Masculino	57	4	2400	77	168	29	11	29	26,6	Nao	Ex etilismo	4,4	NA	14,2	41,7	NA	NA	NA	89	NA	NA	NA	Pulmonar	Abaixo	Acima	Abaixo	Normal	Normal	Normal	NA	Sem informação	Sem informação	Normal	Sem informação	Sem informação	Sem informação	Sem informação	Sem informação	Sem informação	Sem informação	Mal nutrido	Mal nutrido	Mal nutrido
153	04/06/2012	TB PULMONAR (HIV NEGATIVO)	COMERCIANTE	14/11/1954	Masculino	57	4	2400	76,4	168	29	12	25,2	26,4	Nao	Ex etilismo	4,2	NA	14	39,9	NA	NA	NA	97	NA	NA	NA	Pulmonar	Normal	Normal	Abaixo	Abaixo	Anemia	Normal	NA	Sem informação	Sem informação	Normal	Sem informação	Sem informação	Sem informação	Sem informação	Sem informação	Mal nutrido	Sem informação	Nutrido	Sem informação	Mal nutrido
154	13/08/2012	TB PULMONAR (HIV NEGATIVO)	COMERCIANTE	14/11/1954	Masculino	57	4	2400	75,5	168	29	15	24,3	26,7	Nao	Ex etilismo	4,3	NA	14,2	39	NA	NA	NA	82	NA	NA	NA	Pulmonar	Acima	Normal	Abaixo	Normal	Normal	Normal	NA	Sem informação	Sem informação	Normal	Sem informação	Sem informação	Sem informação	Sem informação	Sem informação	Sem informação	Sem informação	Nutrido	Sem informação	Sem informação
159	01/03/2012	TB (HIV NEGATIVO)	ESTUDANTE	20/09/1992	Masculino	19	14	2000	57	166	26	7	23,8	20,69	Nao	Nao	4,3	130,6	15,4	46	85	NA	3,7	149	217	NA	NA	Pulmonar	Abaixo	Normal	Abaixo	Normal	Normal	Normal	8	Normal	Abaixo	Normal	Abaixo	Sem informação	Normal	Sem informação	Sem informação	Mal nutrido	Sem informação	Mal nutrido	Mal nutrido	Mal nutrido
158	09/04/2012	TB (HIV NEGATIVO)	ESTUDANTE	20/09/1992	Masculino	19	14	2000	57	166	28,5	10	25,4	20,6	Nao	Nao	4,2	108,2	15,1	45,9	NA	82,3	3,3	142	189	5,2	0,2	Pulmonar	Abaixo	Normal	Abaixo	Normal	Normal	Normal	7,5	Normal	Abaixo	Normal	Abaixo	Normal	Sem informação	Abaixo	Normal	Mal nutrido	Mal nutrido	Mal nutrido	Mal nutrido	Mal nutrido
160	21/01/2013	HAS	DO LAR	07/06/1955	Feminino	58	8	0	71,7	151	32	25	24,1	31,45	Ex tabagismo	Ex etilismo	NA	NA	NA	NA	NA	NA	NA	NA	NA	NA	NA	Pulmonar	Acima	Normal	Normal	Sem informação	Sem informação	Sem informação	NA	Sem informação	Sem informação	Sem informação	Sem informação	Sem informação	Sem informação	Sem informação	Sem informação	Sem informação	Sem informação	Nutrido	Sem informação	Sem informação
161	21/01/2013	TB CUTÂNEA	ESTUDANTE	15/08/1978	Feminino	34	14	1920	63,4	162	28	24	20,5	24,16	Ex tabagismo	Ex etilismo	NA	NA	12	39,6	NA	NA	NA	NA	NA	NA	NA	NA	Acima	Abaixo	Abaixo	Abaixo	Anemia	Sem informação	NA	Sem informação	Sem informação	Sem informação	Sem informação	Sem informação	Sem informação	Sem informação	Sem informação	Mal nutrido	Sem informação	Nutrido	Sem informação	Mal nutrido
163	18/02/2013	TB CUTÂNEA	ESTUDANTE	15/08/1978	Feminino	34	14	1920	62,4	162	29	26	20,8	23,8	Ex tabagismo	Ex etilismo	NA	NA	12,8	39,6	190	65,7	NA	NA	NA	9,3	0,2	NA	Acima	Abaixo	Normal	Normal	Normal	Sem informação	NA	Sem informação	Sem informação	Sem informação	Sem informação	Abaixo	Acima	Abaixo	Normal	Mal nutrido	Mal nutrido	Nutrido	Sem informação	Mal nutrido
165	18/03/2013	TB CUTÂNEA	ESTUDANTE	15/08/1978	Feminino	34	14	1920	61,9	162	28	28	19,3	23,6	Ex tabagismo	Ex etilismo	3,8	150,6	13,1	40,1	NA	NA	2,5	NA	242	NA	NA	NA	Acima	Abaixo	Abaixo	Normal	Normal	Normal	6,3	Normal	Abaixo	Sem informação	Abaixo	Sem informação	Sem informação	Sem informação	Sem informação	Mal nutrido	Sem informação	Nutrido	Nutrido	Mal nutrido
162	03/06/2013	TB CUTÂNEA	ESTUDANTE	15/08/1978	Feminino	34	14	1920	62,2	162	28	24	20,5	23,7	Ex tabagismo	Ex etilismo	NA	NA	13,8	40,9	NA	NA	NA	NA	NA	NA	NA	NA	Acima	Abaixo	Abaixo	Normal	Normal	Sem informação	NA	Sem informação	Sem informação	Sem informação	Sem informação	Sem informação	Sem informação	Sem informação	Sem informação	Mal nutrido	Sem informação	Nutrido	Sem informação	Mal nutrido
164	08/07/2013	TB CUTÂNEA	ESTUDANTE	15/08/1978	Feminino	34	14	1920	63,6	162	30	24	22,5	24,2	Ex tabagismo	Ex etilismo	NA	NA	12,7	38,6	NA	NA	NA	NA	NA	NA	NA	NA	Acima	Normal	Normal	Normal	Normal	Sem informação	NA	Sem informação	Sem informação	Sem informação	Sem informação	Sem informação	Sem informação	Sem informação	Sem informação	Sem informação	Sem informação	Nutrido	Sem informação	Sem informação
166	21/01/2013	NEGA	AUXILIAR ESCRITÓRIO	08/03/1991	Feminino	22	14	0	60,2	167	27	26	18,8	21,59	Nao	Nao	4	NA	12,1	37,6	NA	NA	3,8	NA	NA	NA	NA	NA	Acima	Abaixo	Abaixo	Normal	Normal	Normal	7,8	Normal	Sem informação	Sem informação	Sem informação	Sem informação	Sem informação	Sem informação	Sem informação	Mal nutrido	Sem informação	Nutrido	Nutrido	Mal nutrido
167	11/03/2013	NEGA	AUXILIAR ESCRITÓRIO	08/03/1991	Feminino	22	14	0	61,3	167	26	24	18,5	20,7	Nao	Nao	4	NA	12,7	38,4	47	76,2	3,8	NA	NA	9,4	0,3	NA	Acima	Abaixo	Abaixo	Normal	Normal	Normal	7,8	Normal	Sem informação	Sem informação	Sem informação	Normal	Abaixo	Abaixo	Normal	Mal nutrido	Mal nutrido	Nutrido	Nutrido	Mal nutrido
169	21/01/2013	TB	PROFESSORA	02/02/1983	Feminino	30	14	1200	52,5	162	25	18	19,3	20	Nao	Nao	3,6	NA	NA	NA	149	52,8	3,9	NA	NA	9,9	0,4	Pulmonar	Normal	Abaixo	Abaixo	Sem informação	Sem informação	Normal	7,5	Normal	Sem informação	Sem informação	Sem informação	Abaixo	Acima	Abaixo	Normal	Mal nutrido	Mal nutrido	Nutrido	Nutrido	Mal nutrido
171	18/02/2013	TB	PROFESSORA	02/02/1983	Feminino	30	14	1200	53,4	162	25	16	20	20,3	Nao	Nao	NA	NA	13,1	38,8	149	52,8	NA	NA	NA	9,9	0,4	Pulmonar	Normal	Abaixo	Abaixo	Normal	Normal	Sem informação	NA	Sem informação	Sem informação	Sem informação	Sem informação	Abaixo	Acima	Abaixo	Normal	Mal nutrido	Mal nutrido	Nutrido	Sem informação	Mal nutrido
168	18/03/2013	TB	PROFESSORA	02/02/1983	Feminino	30	14	1200	54,9	162	26	18	20,4	20,9	Nao	Nao	NA	NA	13,1	39,7	193	63,4	NA	NA	NA	14,6	0,5	Pulmonar	Normal	Abaixo	Abaixo	Normal	Normal	Sem informação	NA	Sem informação	Sem informação	Sem informação	Sem informação	Abaixo	Acima	Abaixo	Normal	Mal nutrido	Mal nutrido	Nutrido	Sem informação	Mal nutrido
170	15/04/2013	TB	PROFESSORA	02/02/1983	Feminino	30	14	1200	54,7	162	24	15	19,3	20,8	Nao	Nao	NA	NA	14,2	42,5	NA	NA	NA	NA	NA	NA	NA	Pulmonar	Abaixo	Abaixo	Abaixo	Normal	Normal	Sem informação	NA	Sem informação	Sem informação	Sem informação	Sem informação	Sem informação	Sem informação	Sem informação	Sem informação	Mal nutrido	Sem informação	Mal nutrido	Mal nutrido	Mal nutrido
172	18/03/2013	HIV E CRIPTOSPORIDIOSE	DO LAR	06/05/1976	Feminino	37	NA	268	49	162	24	10	20,9	18,67	Nao	Nao	NA	NA	8	23,5	128	78	NA	NA	NA	5,9	0,2	Disseminada	Abaixo	Abaixo	Abaixo	Abaixo	Anemia grave	Sem informação	NA	Sem informação	Sem informação	Sem informação	Sem informação	Normal	Acima	Abaixo	Normal	Mal nutrido	Mal nutrido	Mal nutrido	Mal nutrido	Mal nutrido
174	18/03/2013	NEGA	PEDREIRO	05/12/1947	Masculino	65	6	900	46,2	150	23	6	21,1	20,53	Nao	Ex etilismo	3,1	NA	14,3	43	41	68,1	NA	NA	NA	12,1	0,5	Pulmonar	Abaixo	Abaixo	Abaixo	Normal	Normal	Abaixo	NA	Sem informação	Sem informação	Sem informação	Sem informação	Abaixo	Abaixo	Abaixo	Normal	Mal nutrido	Mal nutrido	Mal nutrido	Mal nutrido	Mal nutrido
173	18/06/2013	NEGA	PEDREIRO	05/12/1947	Masculino	65	6	900	46	150	25	6	23,1	20,4	Nao	Ex etilismo	NA	NA	15,9	44,9	NA	NA	NA	NA	NA	NA	NA	Pulmonar	Abaixo	Normal	Abaixo	Normal	Normal	Sem informação	NA	Sem informação	Sem informação	Sem informação	Sem informação	Sem informação	Sem informação	Sem informação	Sem informação	Sem informação	Sem informação	Mal nutrido	Mal nutrido	Mal nutrido
176	18/03/2013	TB PULMONAR	GRÁFICO	06/06/1947	Masculino	66	8	620	47,8	163	22	6	20,1	17,99	Ex tabagismo	Ex etilismo	1,8	NA	9,7	30,5	40	54,1	5,6	NA	NA	4,6	0,2	NA	Abaixo	Abaixo	Abaixo	Abaixo	Anemia	Abaixo	7,4	Normal	Sem informação	Sem informação	Sem informação	Abaixo	Abaixo	Abaixo	Abaixo	Mal nutrido	Mal nutrido	Mal nutrido	Mal nutrido	Mal nutrido
175	18/06/2013	TB PULMONAR	GRÁFICO	06/06/1947	Masculino	66	8	620	51,1	163	21	7	18,8	19,2	Ex tabagismo	Ex etilismo	1,8	NA	11,7	34,4	NA	NA	NA	NA	NA	NA	NA	NA	Abaixo	Abaixo	Abaixo	Abaixo	Anemia	Abaixo	NA	Sem informação	Sem informação	Sem informação	Sem informação	Sem informação	Sem informação	Sem informação	Sem informação	Mal nutrido	Sem informação	Mal nutrido	Mal nutrido	Mal nutrido
177	07/08/2013	TB PULMONAR	GRÁFICO	06/06/1947	Masculino	66	8	620	52,7	163	23	7	20,8	19,8	Ex tabagismo	Ex etilismo	NA	NA	12,7	37,5	NA	NA	NA	NA	NA	NA	NA	NA	Abaixo	Abaixo	Abaixo	Abaixo	Anemia	Sem informação	NA	Sem informação	Sem informação	Sem informação	Sem informação	Sem informação	Sem informação	Sem informação	Sem informação	Mal nutrido	Sem informação	Mal nutrido	Mal nutrido	Mal nutrido
179	07/03/2013	CALCULO VESICULA	VENDEDOR	04/08/1958	Masculino	55	14	3200	74,6	188	29	10	25,9	21,11	Ex tabagismo	Nao	4,2	NA	15,3	46,3	266	68,2	NA	NA	NA	5,4	0,3	NA	Abaixo	Normal	Abaixo	Normal	Normal	Normal	NA	Sem informação	Sem informação	Sem informação	Sem informação	Abaixo	Acima	Abaixo	Normal	Sem informação	Mal nutrido	Mal nutrido	Mal nutrido	Mal nutrido
178	16/05/2013	CALCULO VESICULA	VENDEDOR	04/08/1958	Masculino	55	14	3200	73,5	188	29	10	25,9	20,8	Ex tabagismo	Nao	NA	NA	15,7	46	NA	NA	NA	NA	NA	NA	NA	NA	Abaixo	Normal	Abaixo	Normal	Normal	Sem informação	NA	Sem informação	Sem informação	Sem informação	Sem informação	Sem informação	Sem informação	Sem informação	Sem informação	Sem informação	Sem informação	Mal nutrido	Mal nutrido	Mal nutrido
180	15/07/2013	CALCULO VESICULA	VENDEDOR	04/08/1958	Masculino	55	14	3200	72,7	188	27	9	24,2	20,5	Ex tabagismo	Nao	NA	NA	15,7	45,1	NA	NA	NA	NA	NA	NA	NA	NA	Abaixo	Normal	Abaixo	Normal	Normal	Sem informação	NA	Sem informação	Sem informação	Sem informação	Sem informação	Sem informação	Sem informação	Sem informação	Sem informação	Sem informação	Sem informação	Mal nutrido	Mal nutrido	Mal nutrido
